# Supplementary material for: Discovery of stroke-related blood biomarkers from gene expression network models
Source: BMC Med Genomics. 2019 Aug 7;12:118. doi: 10.1186/s12920-019-0566-8 (PMC6686563; doi:10.1186/s12920-019-0566-8)
Supplement: Supplementary file 2 — : The file diff_exp_results_control_vs_stroke.txt provides a complete list of log FC and p-values for genes in stroke vs. control samples (TXT 1263 kb) [file 12920_2019_566_MOESM2_ESM.txt]

	logFC	AveExpr	t	P.Value	adj.P.Val	B
EXOSC5	-0.399980760824	6.43393956381	-8.12935406276	1.57910797264e-13	1.41488177002e-09	20.0334512758
ARG1	1.04075068229	5.38521532913	8.07301790456	2.17664008394e-13	1.41488177002e-09	19.7319839243
TIMM44	-0.271179462862	6.1584945963	-8.00489411278	3.20519920717e-13	1.41488177002e-09	19.3684406311
ALKBH2	-0.419907603106	5.96639509028	-7.91171977509	5.43091945631e-13	1.798041659e-09	18.8730428741
ID3	-0.915189922116	6.33641375995	-7.55943203551	3.90251527794e-12	1.03362019652e-08	17.0203476372
CD79B	-0.558401486911	5.96842314367	-7.2257125664	2.44168037815e-11	5.36052222875e-08	15.2979776962
HECW2	0.550209270799	5.12877993661	7.19833663101	2.83347093568e-11	5.36052222875e-08	15.1582171828
GRAP	-0.390566827607	5.8625442376	-7.12923425949	4.12066771795e-11	6.8212503236e-08	14.8065153121
MFGE8	-0.462099522977	5.82065682868	-6.88758922316	1.50671427769e-10	2.21704635328e-07	13.5892776391
TNFRSF25	-0.662988881276	6.37687911144	-6.7780636342	2.69276162279e-10	3.56602421706e-07	13.04432506
TRPV2	-0.441884310977	6.57686692087	-6.72261559849	3.60668401902e-10	4.34211967854e-07	12.7701144946
ABCA1	0.638501395372	5.48129401266	6.5181389887	1.0485897193e-09	1.15720613772e-06	11.7689981295
TSPAN3	-0.405213574979	5.71684718245	-6.4400687337	1.56907051993e-09	1.59840006888e-06	11.3910946336
ZNF30	-0.526656982824	5.88419768524	-6.42419744387	1.70252224998e-09	1.61046443975e-06	11.3145696278
TRRAP	-0.335969598846	6.0864868674	-6.22094280935	4.79718985909e-09	4.23527902026e-06	10.3437952592
WBSCR22	-0.365497138725	6.15104451272	-6.18422056234	5.77353018616e-09	4.77867876596e-06	10.1702751605
SH2B1	-0.223330281532	6.24717025118	-6.13834193231	7.27096412923e-09	5.66408105667e-06	9.9543145326
AARSD1	-0.351290028247	6.21579369619	-6.08471876268	9.50888103357e-09	6.99589508487e-06	9.70307459142
SUSD3	-0.373112543474	6.14907461144	-6.06982011929	1.02425455126e-08	7.13905422231e-06	9.63349741733
ELAC2	-0.280917695534	5.88884884835	-5.99754412023	1.46680077909e-08	9.71242135872e-06	9.29738572225
TRAP1	-0.302120505068	5.71948770677	-5.92896103103	2.05775935263e-08	1.29766224319e-05	8.98065350671
CD19	-0.826200318373	6.60369562895	-5.87788167807	2.6440598084e-08	1.59160382012e-05	8.74617611664
KCTD5	-0.318857037453	6.11659051239	-5.81907890092	3.52324126942e-08	1.96962101004e-05	8.47776689453
LCN10	-0.446955649133	5.73725776342	-5.81639875285	3.56950118862e-08	1.96962101004e-05	8.4655723625
RASA3	-0.437214305624	6.49735232268	-5.76697968212	4.5372841604e-08	2.40349016545e-05	8.24133604669
TRIB1	0.3715822825	5.8131641074	5.7454576799	5.03510537774e-08	2.56461155836e-05	8.14404973777
UBE2S	-0.476230153597	6.48206854587	-5.72880974832	5.45650106731e-08	2.67282208475e-05	8.06895028561
MATK	-0.420872577359	6.35082012852	-5.7138568806	5.86428930626e-08	2.67282208475e-05	8.00161271558
SPIB	-0.485098551869	6.07733946505	-5.70820482806	6.02607403921e-08	2.67282208475e-05	7.97618822996
HIST1H4H	0.589692048214	5.66191997182	5.70721436486	6.05487144472e-08	2.67282208475e-05	7.97173446849
SAP30	0.591625869519	5.73236721255	5.67888123875	6.93813999186e-08	2.96392864233e-05	7.84453487401
ARFRP1	-0.218044618119	6.32737676713	-5.63275174953	8.6527633162e-08	3.52638104376e-05	7.63829000155
IL23A	-0.406372814707	5.9716701134	-5.62952003439	8.78732722526e-08	3.52638104376e-05	7.62388074015
CD6	-0.482538926296	6.13211934309	-5.61500615688	9.41732839639e-08	3.66804941039e-05	7.55923213094
MRPS12	-0.201365768658	5.84364818401	-5.59899159521	1.01637570234e-07	3.84567526458e-05	7.48802179684
RPAIN	-0.375184664321	5.7272058722	-5.56601868566	1.18872608014e-07	4.37286096646e-05	7.34181195787
SAE1	-0.318661419474	6.34591244216	-5.52592163268	1.4370858177e-07	5.14360202264e-05	7.16475622631
CD72	-0.630648331219	6.32862910728	-5.49561082689	1.65780821753e-07	5.77746163809e-05	7.03145993716
ACACB	-0.27970641459	5.92722757728	-5.48522300047	1.74081469067e-07	5.84145427353e-05	6.98588686482
RANGAP1	-0.328283269398	6.38297535915	-5.48236081541	1.76439002447e-07	5.84145427353e-05	6.97333980211
KIAA1958	0.310177778503	5.5939645835	5.45537266589	2.00257849199e-07	6.46832852913e-05	6.85523982879
CD40	-0.297337423002	6.04806262667	-5.44234548601	2.12851425991e-07	6.6111596651e-05	6.79836861591
CRYGS	-0.29686370123	5.53502658692	-5.44053248512	2.1466424949e-07	6.6111596651e-05	6.79046083664
ZNF160	-0.281569503472	5.56776299735	-5.40763452992	2.50301016448e-07	7.53349172913e-05	6.64726876198
NMUR1	-0.276200759184	5.56449927394	-5.31584848509	3.830445585e-07	0.000112725757516	6.25078683554
ALKBH7	-0.448894285655	6.41851997313	-5.28334637806	4.44850510896e-07	0.000127695416609	6.11147093433
VSIG4	0.588606865175	6.12063884563	5.27929890447	4.53196751539e-07	0.000127695416609	6.09416195918
CLIC3	-0.614386310759	6.64374933946	-5.26251649018	4.89461139056e-07	0.000135040288844	6.02248698967
BCL9L	-0.340585550975	6.47386015073	-5.25111476989	5.15695253857e-07	0.00013937453565	5.97387947661
KLF12	-0.301784915238	5.83256012763	-5.23918451481	5.44610804343e-07	0.000144245617638	5.92309464565
GALT	-0.249197983217	6.03677065062	-5.23046262655	5.66743191211e-07	0.000145491237827	5.88601646533
FXYD1	0.3602920336	5.61534806703	5.2287133818	5.71286292154e-07	0.000145491237827	5.87858515397
SLC25A42	-0.393844909923	5.30312384621	-5.19585059314	6.63531699129e-07	0.000163277024474	5.73928671321
ANKRD22	0.739028312941	6.10407840289	5.19510557304	6.65782626415e-07	0.000163277024474	5.73613562549
BCAT2	-0.261263264529	6.1272679893	-5.19047050153	6.79954433764e-07	0.000163720664842	5.71653832051
ZNF439	-0.716484332207	6.12172589937	-5.17285394803	7.36544982822e-07	0.000174179735848	5.64216312285
FCAR	0.554686384218	5.63789529447	5.14014253608	8.54024747127e-07	0.000198418416249	5.50451627436
CENPJ	-0.297733864451	5.63715475387	-5.13371712654	8.79153523966e-07	0.000200735002032	5.4775488215
TFB1M	-0.231448481828	5.82198109354	-5.11320736083	9.64269503039e-07	0.000216437644555	5.39162401957
COQ9	-0.287607066027	6.18993555127	-5.10405864141	1.00477262667e-06	0.000221770064916	5.35337203014
KLHL22	-0.309585383593	5.91264989083	-5.09175728761	1.06184907427e-06	0.000230525693288	5.30201277512
FASLG	-0.366548566161	5.87994899574	-5.06682045253	1.18738391142e-06	0.000253621373209	5.19816163029
INSC	0.543026506679	5.08342322128	5.06233285881	1.21145722355e-06	0.000254656000182	5.17951016097
ATF5	-0.237225978226	5.82799249055	-5.0527308967	1.26456979982e-06	0.000261667154047	5.13964064746
P2RY11	-0.265994293537	5.64608717397	-5.04551508804	1.30596566146e-06	0.000262421622823	5.10971351832
ST6GALNAC6	-0.377161154391	6.38231636893	-5.04198950155	1.32666718845e-06	0.000262421622823	5.09510215499
CITED4	0.370252603958	5.86912424411	5.04182116232	1.32766357541e-06	0.000262421622823	5.09440467095
HIC2	-0.192225925879	5.87147500083	-4.99891831377	1.60678345033e-06	0.000312172713827	4.91717302869
HTRA1	0.58685051766	5.51610698617	4.99441605301	1.63918241134e-06	0.000312172713827	4.89863546983
ATXN2L	-0.324205434228	6.09048060174	-4.99292025776	1.65008608079e-06	0.000312172713827	4.89247928362
CARD11	-0.481521554516	6.3496395636	-4.98398415015	1.71670816803e-06	0.00032020234182	4.85572817765
ST6GALNAC3	0.417003353955	5.34807703313	4.96688616888	1.85153280202e-06	0.000338138667547	4.78553873668
PLEKHB1	-0.282325579724	5.65063771686	-4.9653742852	1.86393738057e-06	0.000338138667547	4.77934040227
FAM102A	-0.5269346588	6.49975088434	-4.95109104269	1.9851779622e-06	0.000355266375047	4.72084823971
POLR3H	-0.152057211799	5.87477512847	-4.9458045036	2.03196409502e-06	0.000356026693228	4.69922907825
PFKP	-0.304896511884	6.1555626686	-4.94455308859	2.04319479614e-06	0.000356026693228	4.69411383051
PAFAH2	-0.278979409969	5.90490112618	-4.93763022754	2.1064197991e-06	0.000359414183325	4.66583262653
FNBP4	-0.398271244483	5.92410354271	-4.93650058828	2.11691507207e-06	0.000359414183325	4.66122048644
DNAJC17	-0.399040990718	6.08864095305	-4.92100536035	2.26610074725e-06	0.00037987306577	4.59803109845
PRCP	0.257474494646	5.65433666826	4.88620395611	2.6392706229e-06	0.000436898260739	4.45662408565
B4GALT1	0.254996059045	5.78017145564	4.86580952769	2.88495331808e-06	0.000463951144149	4.37408766397
CEP164	-0.252974089918	6.21734081474	-4.86558338832	2.88779801652e-06	0.000463951144149	4.37317385386
E2F5	-0.377887136015	5.96513619493	-4.86399969984	2.90779619152e-06	0.000463951144149	4.3667751507
THBS1	0.828014097676	5.60076237293	4.84086502721	3.21568649827e-06	0.000506968289246	4.2734717893
ZCCHC3	-0.170698256722	5.72555163497	-4.83094363056	3.35719753517e-06	0.000523051375979	4.23355571134
ABHD14A	-0.357217712508	6.51552775026	-4.82115751708	3.502679146e-06	0.000539371859657	4.1942413749
IL18BP	-0.164502662401	6.01556633908	-4.79233561492	3.96750858502e-06	0.000598356431259	4.07878607598
L3MBTL2	-0.268999353427	6.5890000654	-4.79183484489	3.97609045917e-06	0.000598356431259	4.07678448335
SNAPC2	-0.206047426526	6.23934237706	-4.78568994468	4.08287205466e-06	0.000601373561473	4.05223540421
NSUN7	0.368130119213	4.88914474524	4.7854577623	4.08696069868e-06	0.000601373561473	4.05130827298
MRPL12	-0.367572566392	6.30207398886	-4.77454449189	4.28367505126e-06	0.000612375010716	4.0077669164
TIMM8A	-0.516703834323	5.01367492115	-4.77287087943	4.31464147296e-06	0.000612375010716	4.00109594452
PRMT1	-0.308957777749	6.33892994538	-4.77179402787	4.33468060804e-06	0.000612375010716	3.99680453755
HEATR1	-0.25759694053	5.89676962245	-4.7711508379	4.34669266838e-06	0.000612375010716	3.99424166737
CLEC1A	0.350745916563	5.63102935153	4.74257842957	4.91405032322e-06	0.000685018615057	3.88064355807
SERHL	-0.243379903667	5.4429599627	-4.7294121517	5.19900319546e-06	0.000717191659557	3.82846359425
CENPB	-0.346878309837	6.34616722405	-4.72591194124	5.27740632158e-06	0.000720501978523	3.81460945366
ARHGEF19	-0.201685873951	6.05217901899	-4.71222111377	5.59520292075e-06	0.000743492285871	3.7604916158
TARBP2	-0.184642962092	6.19795691794	-4.71144780026	5.61369495164e-06	0.000743492285871	3.75743823029
CHCHD6	-0.232499749027	5.8047144836	-4.70974030144	5.65473542096e-06	0.000743492285871	3.75069755843
VPREB3	-0.594639285629	6.05728563668	-4.7090929367	5.67037082783e-06	0.000743492285871	3.74814243002
LMNB2	-0.237257011176	5.96481282407	-4.68010486093	6.41499072124e-06	0.000832879628641	3.63399013983
RLTPR	-0.191718526208	5.92185039817	-4.6775875824	6.4839373862e-06	0.00083365808549	3.62410164244
ZNF248	-0.219023109064	5.6875436677	-4.67397726949	6.58407294505e-06	0.000838393057801	3.6099262293
NT5C	-0.390884379238	6.2934518061	-4.67072959521	6.6754258498e-06	0.000841930138371	3.5971815144
PASK	-0.486625369047	6.50063526946	-4.64613307993	7.40817931383e-06	0.00092553319484	3.5008693573
WDR59	-0.22541522908	5.80115639141	-4.62677987845	8.03876062915e-06	0.000993640349853	3.42535112816
ASPH	0.27495040426	5.35814334697	4.62369150575	8.14406812329e-06	0.000993640349853	3.41332144968
SPSB2	-0.370707497756	6.29686625119	-4.6226924372	8.17841864638e-06	0.000993640349853	3.40943119401
ITPR3	-0.377933363412	5.71408599226	-4.61909009689	8.30344161977e-06	0.000999341734979	3.39540925031
LRP3	0.32206870412	5.62249625935	4.61701574703	8.37626916731e-06	0.000999341734979	3.38733859688
TMEM38A	0.268198735544	5.79333341197	4.60819212987	8.69300347433e-06	0.00102659641399	3.35303853034
TRAPPC6A	-0.447525967421	6.88130925941	-4.60637229017	8.75975192789e-06	0.00102659641399	3.34597029064
ZNF696	-0.16548936944	5.7460770088	-4.5987223969	9.04578671958e-06	0.00105081889059	3.31628074785
AP1S1	-0.205644772173	5.88441829408	-4.59313403471	9.26041546928e-06	0.0010663972353	3.29461515953
VPS8	0.227058791897	5.80256645464	4.57386263687	1.00389032904e-05	0.00114607927823	3.22005135054
BCOR	-0.353768440648	6.04569197804	-4.56158876651	1.05672332285e-05	0.00118988420474	3.1726832547
NETO2	0.300021116716	5.7849381421	4.56079506981	1.0602305834e-05	0.00118988420474	3.16962342553
ZNF395	-0.267959336969	5.99266469223	-4.5463632679	1.1259958576e-05	0.00124929927757	3.11405558044
FBXL12	-0.173226655834	5.96753183527	-4.54499752757	1.13241937321e-05	0.00124929927757	3.10880375904
TUBGCP5	-0.349200045012	5.79217082783	-4.54308530496	1.14147257106e-05	0.00124929927757	3.10145246826
MYL5	-0.285420702543	5.96431338064	-4.53990974173	1.15666129077e-05	0.00124939915254	3.08924952191
DDX42	-0.172615438688	6.0414116715	-4.53912748138	1.16043264942e-05	0.00124939915254	3.08624445472
DTX1	-0.284940754142	5.88897208554	-4.53544304678	1.17835569425e-05	0.00125846487572	3.07209582515
EP400	-0.330326327666	6.10868476043	-4.52792850948	1.21574125134e-05	0.00128754473778	3.04326575453
FAM43A	-0.281825869529	6.06588830505	-4.52609615067	1.22502935106e-05	0.00128754473778	3.03624118809
DSC2	0.475801526667	5.56185470121	4.51570327398	1.27901825917e-05	0.00133370384301	2.99643905066
PRPF31	-0.243714828261	6.24276213651	-4.48873406587	1.43002854898e-05	0.0014795209433	2.8934732513
SLC29A1	-0.28912023149	5.793891712	-4.48197122483	1.47050882569e-05	0.00150960840144	2.86772593554
TAB3	0.218906725578	5.48123745661	4.4772246872	1.49957691504e-05	0.00152760746815	2.84967245415
SERPINB8	0.413553001665	5.68626668819	4.4676756668	1.55974129259e-05	0.00157676747616	2.81339627831
MYH3	-0.333625736151	5.54731777562	-4.4545263046	1.64640592304e-05	0.00165176921507	2.76353804843
BCL2L12	-0.224592382671	6.10376057568	-4.44773558555	1.69295895068e-05	0.00167423051067	2.7378331616
PURA	-0.462009741075	6.2867616416	-4.44757442035	1.69407904878e-05	0.00167423051067	2.73722346286
EPHX2	-0.508876590712	6.39104518077	-4.43625457677	1.77456188787e-05	0.00172738580779	2.69444146601
CRIP2	-0.369191534564	5.83759715299	-4.43483104534	1.78493980969e-05	0.00172738580779	2.68906722848
SYMPK	-0.183530940535	5.93909360146	-4.43454997037	1.78699581414e-05	0.00172738580779	2.68800624429
OSM	0.489644642678	6.02053544792	4.42425582273	1.8638854328e-05	0.00178865469468	2.64918357853
RCE1	-0.21230122084	6.16337811123	-4.41019605411	1.97406042218e-05	0.00188075411301	2.5962698692
PINX1	-0.355015125512	6.37753576215	-4.40662611132	2.00301709198e-05	0.00188842286258	2.58285476921
KIAA0020	-0.297950216753	5.92166459915	-4.40569588887	2.01062918994e-05	0.00188842286258	2.57936054054
ANPEP	0.308922885102	5.62004319447	4.39716809142	2.08172191943e-05	0.00194142559007	2.54735335541
NAP1L4	-0.260646497922	6.02744953054	-4.39044648254	2.13945465447e-05	0.00198131454469	2.52215848855
DHX37	-0.212955936943	6.05267871357	-4.38559139131	2.18211002344e-05	0.00200678354448	2.50397818531
CDCA5	0.392154473731	5.53668910754	4.38179391303	2.21604222823e-05	0.00202393429162	2.4897688673
STK3	0.28462496229	5.71136427788	4.36559067351	2.36661131333e-05	0.00213653783977	2.42924528376
TNFRSF13B	-0.236711480628	6.00017424261	-4.36507089405	2.37160056215e-05	0.00213653783977	2.42730659227
SARM1	-0.22554814508	5.79600144716	-4.36073453948	2.4136200752e-05	0.00215970071999	2.41113956796
BEX2	-0.541766408275	6.66859013966	-4.35859770593	2.43458835646e-05	0.0021638425238	2.40317742209
MRPL4	-0.240641905986	6.22837999793	-4.35208889178	2.49954211367e-05	0.00220676241409	2.37894301226
TOR1AIP2	0.154052521331	5.65616501209	4.3419070048	2.60450225678e-05	0.00228420022427	2.34108807365
GTF2H4	-0.290100383919	6.16109682809	-4.32448888657	2.79394691088e-05	0.00242767911208	2.27648709626
UBIAD1	-0.160380381207	5.96582078451	-4.32352888692	2.8047640576e-05	0.00242767911208	2.27293239712
HPCAL4	-0.294058562696	5.65468168533	-4.31993348103	2.84563508544e-05	0.00244706139198	2.25962465817
PDXP	-0.367349458608	6.42409273822	-4.31531193335	2.89901144492e-05	0.00246208793371	2.24253131537
DDX28	-0.148127052229	5.99993070993	-4.31520203293	2.9002923632e-05	0.00246208793371	2.24212500649
PNOC	-0.387739194969	6.33217868476	-4.30841635003	2.98044254424e-05	0.00249873555466	2.21705328972
GRAMD3	-0.247875559593	5.61693308924	-4.30796785261	2.98581429707e-05	0.00249873555466	2.21539725043
MLC1	-0.464782625213	6.29172508881	-4.30678156182	3.00006760697e-05	0.00249873555466	2.21101760908
OSBPL1A	0.242972637126	5.86443575905	4.30509299763	3.02046844747e-05	0.00250000397812	2.20478523352
ADCK2	-0.281338419482	6.16983541492	-4.30073829315	3.07369740828e-05	0.00251406989005	2.18872098299
MYO5A	0.220936588439	5.78852229234	4.30059769018	3.07543096117e-05	0.00251406989005	2.18820251511
HDHD3	-0.355224291511	6.3964181004	-4.28614415979	3.258730011e-05	0.00264756819238	2.13497526947
KLHDC4	-0.273096275032	6.13416223272	-4.28141155416	3.32099453023e-05	0.00268170308316	2.11757673977
TMEM5	-0.276339916918	6.04082599508	-4.27818340469	3.36411883816e-05	0.0027000621681	2.1057175563
GNG7	-0.244612084864	5.91930153461	-4.27509993108	3.40581178594e-05	0.00271705816152	2.094396305
ZNF416	-0.173364763038	5.51792498246	-4.24943011624	3.7726764296e-05	0.00299170981779	2.00039195057
PIAS2	0.178979998688	5.36341070738	4.24652060792	3.81657287883e-05	0.00300850444252	1.98976477916
ANKRD36	-0.333298901426	5.57230208703	-4.23829076176	3.94340616077e-05	0.00308635045099	1.95973523635
ATAD3A	-0.148362453497	6.25907357471	-4.23710952604	3.96193896148e-05	0.00308635045099	1.95542877743
LEAP2	-0.270534914473	6.02562987753	-4.23516566162	3.99261878599e-05	0.00309206143759	1.94834400988
BMX	0.456163128642	5.39943604702	4.23074382359	4.06325874108e-05	0.00312847299466	1.93223720299
MAN1C1	-0.388797900783	6.47503787849	-4.22137098207	4.21697390781e-05	0.00322805696307	1.89813922753
EXOSC1	-0.265625863173	5.78145308597	-4.21491572598	4.32606468343e-05	0.00329253302314	1.87468943963
DYRK1A	0.181729268242	5.63983582117	4.21324052022	4.3548137818e-05	0.00329547422356	1.86860853308
VPRBP	-0.199389132449	6.10721131956	-4.20825659526	4.44143204944e-05	0.00334192526311	1.85052826456
SH2D1B	-0.424224063253	6.43448127642	-4.19777112577	4.62908514229e-05	0.00346344488923	1.8125443046
B3GNT5	0.39073842638	5.46812015993	4.19552400459	4.67027736854e-05	0.00347463388716	1.80441363142
SLC20A2	-0.200446918812	5.63246108565	-4.18978141513	4.77714651174e-05	0.0035264637882	1.78365084551
MOV10	-0.257206461489	6.15588456817	-4.18892942952	4.79320004438e-05	0.0035264637882	1.78057231192
GGA2	-0.300344630797	6.29331621622	-4.18368145118	4.89323010003e-05	0.00358016829916	1.761620222
TGFA	0.297833635941	5.52300733945	4.17736588426	5.01626041119e-05	0.0036500184959	1.73883730713
CYB5A	-0.194475326391	6.07723120794	-4.17446875747	5.07368364893e-05	0.0036716280089	1.7283951358
SCMH1	-0.247702274818	6.27738153733	-4.16887741741	5.1862923898e-05	0.00372951879701	1.70825815398
HLA-DOB	-0.364495492517	5.96100665988	-4.16771483906	5.21000511551e-05	0.00372951879701	1.7040738235
GNRHR2	-0.393333254404	5.78284996289	-4.15541671279	5.46728514681e-05	0.00389264823651	1.65986651839
FCER2	-0.441291999181	6.02820811881	-4.13311663075	5.96512834827e-05	0.00422439543937	1.5799668026
COMMD4	-0.284824213278	6.43796452147	-4.12485116021	6.1604408735e-05	0.00433950630254	1.55043784149
DOPEY1	-0.187381755122	5.57861561269	-4.12005736981	6.27650438355e-05	0.00439787024081	1.53333296843
PGD	0.271308626584	5.9222569729	4.11315222069	6.44736767277e-05	0.00445470105724	1.50872197141
IPO9	-0.18235961725	5.7888312984	-4.11288729164	6.45401095042e-05	0.00445470105724	1.50777837082
PIGL	-0.196522493736	5.64609117369	-4.11172736662	6.48317399475e-05	0.00445470105724	1.50364761646
BACH2	-0.547848254826	6.47523284285	-4.11137079809	6.49216419276e-05	0.00445470105724	1.50237797974
LTV1	-0.296054903384	6.03879185062	-4.10935126624	6.54330819212e-05	0.00446207045024	1.4951886497
CD22	-0.469136826317	6.23684215134	-4.10829183458	6.57029176016e-05	0.00446207045024	1.49141829117
SNPH	-0.203759399471	6.21871407315	-4.09864336898	6.82098141889e-05	0.00460868657808	1.45711607739
ABHD6	-0.161616304405	5.64528061083	-4.08848260876	7.09485383659e-05	0.00474327052872	1.42106126986
LRCH3	-0.243411770925	5.75222920551	-4.08824481641	7.10138742473e-05	0.00474327052872	1.42021832405
PPIL1	-0.502936038934	6.55839750507	-4.08729213962	7.12762089569e-05	0.00474327052872	1.41684158516
DDX56	-0.4133724184	6.43023169154	-4.084404477	7.20770417822e-05	0.00477258132161	1.40661013141
CLDN9	0.225528408879	5.87375187172	4.07990128128	7.33430895389e-05	0.00483225141673	1.39066597444
RNASEH1	-0.284703285199	6.48537703311	-4.07837695985	7.37764361925e-05	0.00483673932919	1.38527205995
CBFA2T2	-0.28339078227	6.15659686781	-4.06813245434	7.67529213166e-05	0.00500708835959	1.34906250622
SNX13	0.203588678702	5.7063304951	4.06638280376	7.7272605584e-05	0.00501627997916	1.34288550461
ARHGAP24	0.211789616685	5.92278712348	4.05954788783	7.93351109547e-05	0.00512504816767	1.31877552634
RPUSD2	-0.330194040227	6.23194346497	-4.03665290777	8.66336684546e-05	0.00553445973995	1.2382482393
IVD	-0.194182079031	5.99873671586	-4.03536190246	8.70637528655e-05	0.00553445973995	1.23371821426
APBA3	-0.326550305316	6.50264249893	-4.03384453092	8.75718537053e-05	0.00553445973995	1.22839536033
RBMS2	0.244921163066	5.44166242962	4.03346673504	8.7698800191e-05	0.00553445973995	1.22707032073
SDF2L1	-0.352030486888	6.6816623317	-4.03327786258	8.77623306947e-05	0.00553445973995	1.22640792727
HIRIP3	-0.200746766969	6.09812241937	-4.03017630738	8.88118955015e-05	0.00557410394373	1.21553400474
BPHL	-0.207652755491	5.67805171517	-4.02782924834	8.96140892077e-05	0.0055979216197	1.20730973044
MTA1	-0.359533020897	6.38061923773	-4.02631666049	9.0134730265e-05	0.0056040104831	1.20201152388
QRSL1	-0.224069907337	5.70472295838	-4.02329576715	9.11831890471e-05	0.00564270547921	1.19143484399
NDST1	0.278406033836	6.03391410726	4.02118067984	9.19241850019e-05	0.00566210224177	1.18403330637
PRMT7	-0.186278096749	6.1752637083	-4.01561570144	9.39013510496e-05	0.00575710922199	1.16457400351
MPO	0.471554727383	5.88288628964	4.00539731608	9.7637906973e-05	0.00595861199098	1.12889877895
EGR1	0.613096765764	6.9291816753	4.00195990714	9.89264304989e-05	0.00600955375733	1.11691410085
WDR46	-0.499048534104	6.69081956143	-3.98799070599	0.000104331608347	0.00630896570472	1.06829428531
SH2D3A	-0.215906445424	5.81049620132	-3.98207883559	0.000106702907593	0.00642303002386	1.04775887506
BRD1	-0.351660225614	6.2357263173	-3.97325962146	0.000110336058393	0.00658483887734	1.01716978187
LTA	-0.314273971273	6.00246455214	-3.9731416953	0.000110385428586	0.00658483887734	1.01676112694
LIG1	-0.464129862842	6.74860702329	-3.97157283737	0.000111044242542	0.00659443454699	1.01132541435
WDR18	-0.254895977216	6.30931753693	-3.96667320841	0.000113125961806	0.00668806746517	0.994360441762
MAF	-0.224968967351	5.90026969052	-3.96127719322	0.000115461591807	0.00679581271246	0.975696121531
ZNF420	-0.362271652529	6.22466120107	-3.95888681937	0.000116510867612	0.0068272275212	0.967434539044
GFOD1	-0.312895394683	5.87984590921	-3.94140423726	0.000124465824066	0.00726123748061	0.907132956298
GTF3C4	0.230194620006	5.59435546605	3.93550790942	0.000127263501076	0.00739188835414	0.88684340119
F12	0.410640582105	5.2529332136	3.93092127739	0.00012948104847	0.00748784945366	0.871077440204
BCAS4	-0.291578273045	5.89078552292	-3.92711247425	0.000131350437431	0.00756292975174	0.857996392114
ZNF304	-0.278476004518	5.68695877436	-3.92059336026	0.000134609821572	0.00768643836267	0.83563064058
BRCA1	0.236953776466	5.50642499138	3.91952571674	0.000135150896338	0.00768643836267	0.831970620868
LEF1	-0.699634396193	6.95179823805	-3.91935670621	0.000135236739296	0.00768643836267	0.831391304479
MRPL23	-0.257602692731	6.19771508305	-3.91644106209	0.000136725831776	0.00773786406074	0.821400532269
TBC1D10A	-0.178737576689	5.91107586952	-3.91458764035	0.000137680518064	0.00775873659882	0.815052691088
SOCS2	-0.341884737304	5.80380068496	-3.91313082802	0.000138435361932	0.00776821821214	0.810064907172
CEACAM6	0.706805555948	5.54374568552	3.90929396804	0.000140442309762	0.00781852472922	0.796935550269
PRKAB1	-0.270162682129	6.3832280533	-3.90916046048	0.000140512639549	0.00781852472922	0.796478887272
CCHCR1	-0.202116120579	5.95288534933	-3.90221180492	0.000144219696713	0.00799121942916	0.772728334679
MRPL34	-0.404797562195	6.97372283364	-3.89685625129	0.00014714013249	0.00808626864811	0.754446255926
NCR3	-0.590618260738	6.93542182981	-3.89603100711	0.000147595117222	0.00808626864811	0.751630947012
APTX	-0.107489174476	5.83259121319	-3.89572006525	0.000147766896688	0.00808626864811	0.750570297932
SLAMF1	-0.474481399166	6.39560472506	-3.89086094882	0.000150476136784	0.00820063983303	0.734004311971
NAALADL1	-0.247559023343	6.27135345917	-3.88489440951	0.000153867461861	0.00835109343205	0.71368566043
KRIT1	-0.24714240983	6.17527677603	-3.88191576516	0.000155587569711	0.00840998443138	0.703551508572
NFX1	-0.26165412616	6.29446219171	-3.87992336793	0.000156748326656	0.00843828491831	0.696776340228
BCAT1	0.335032612588	5.84489303069	3.87270524756	0.000161022869732	0.00863330309256	0.672254584475
FAM120A	0.227826285034	5.87342590254	3.8702548451	0.000162499012099	0.0086773161985	0.663938350183
GART	-0.155451112119	5.52257401507	-3.8688920426	0.000163325531665	0.00868642576643	0.659315080854
ZNF45	-0.324050592393	6.22112471363	-3.86712996732	0.000164400128086	0.008708603585	0.653339242445
PLEKHA1	-0.614002038108	7.15307895566	-3.86134891772	0.000167973064047	0.00886241947083	0.63374907141
GIPC1	-0.456462306984	6.64417012177	-3.85179240845	0.000174041700123	0.00912216268245	0.601417097923
CAPN12	-0.230551785829	6.12108201312	-3.85143332144	0.000174273741498	0.00912216268245	0.600203485529
DCTN5	-0.232113105679	6.08864583067	-3.84689181734	0.000177233931814	0.00924058645279	0.584862404138
SLC22A16	0.352588874224	5.50756865738	3.83729288578	0.000183648493013	0.00953747840383	0.552485782009
ISOC2	-0.223495436213	6.23386691199	-3.83493952577	0.000185254465067	0.00957990900218	0.544558060795
RBM14	-0.382494997694	6.22985597287	-3.83398113295	0.000185912301862	0.00957990900218	0.541330671861
TMC6	-0.655090853368	7.29185900349	-3.8289441394	0.000189406292172	0.00972212219856	0.524379361526
HOXB2	-0.344676918514	6.53017125907	-3.81531634655	0.000199174604126	0.0101840512836	0.478607714875
ITM2C	-0.655416774358	7.0594442535	-3.80854621879	0.000204203341482	0.0103637959935	0.455918271211
APOBEC3F	-0.179035053721	6.0582177835	-3.80847731622	0.000204255135113	0.0103637959935	0.455687519405
DPYD	0.346911739685	6.16602425195	3.80551458895	0.000206494026787	0.0104133767579	0.445768687485
TSEN2	-0.238496601065	5.82767048409	-3.80510554309	0.000206804960155	0.0104133767579	0.444399748247
ZBTB5	-0.31765716438	6.66203311149	-3.80209154523	0.000209109762669	0.0104895476781	0.434316605333
SLC16A1	0.170813400073	5.49888214885	3.7982564247	0.000212077719588	0.0105982839264	0.421495862289
ACP5	-0.339598530391	6.57755834256	-3.78825621028	0.000220005850057	0.0109531483921	0.388114949133
MLLT6	-0.383732517488	6.60016947122	-3.78424595149	0.000223263455424	0.0110590723754	0.37474880126
BCL10	0.3169413125	6.26971819745	3.7835863476	0.000223803624301	0.0110590723754	0.372551455761
RQCD1	-0.149566477565	5.84499620013	-3.77973122618	0.000226985565063	0.0111746090637	0.359715105781
HDGFRP3	0.222248807812	5.48988538188	3.77753344501	0.000228818717263	0.0112231343434	0.35240196541
KCND1	0.232274358498	5.29486335115	3.76773111273	0.000237167010763	0.0115896779466	0.319826939433
HSF2	-0.254204759204	5.76670739613	-3.76615341849	0.000238537355593	0.0115942901177	0.314590426628
NDUFS7	-0.210246646297	6.19403217947	-3.76560849964	0.000239012399165	0.0115942901177	0.312782207528
NAT9	-0.390072824304	6.62980857008	-3.76351467151	0.000240846088779	0.0116406012909	0.305836192349
TMEM63A	-0.355647739826	6.40146619543	-3.7548481999	0.000248578574955	0.0119706402478	0.277119885205
ADAM28	-0.254986072211	5.8864678129	-3.7532479787	0.000250031825395	0.0119969980569	0.271823490842
CXCR3	-0.304640811548	6.36661577242	-3.75121372063	0.000251890870707	0.0120425660678	0.265093196353
COPS7B	-0.223256161276	5.94613060885	-3.7436999691	0.000258871587333	0.0123317857232	0.240260054306
GRB10	0.289782108258	5.62914981837	3.74131505668	0.00026112535283	0.0123945628944	0.23238639408
CBR3	-0.538061910129	6.62359405272	-3.73904155712	0.000263291122859	0.0124527297858	0.224884389609
ZMYND15	0.399533753823	5.45220530977	3.73603928089	0.000266177209444	0.0125444298387	0.214983330089
KCNN4	-0.339249892843	6.49202653984	-3.72838594546	0.00027367047293	0.0128518371383	0.189773310128
HHAT	-0.220259853186	5.64355813157	-3.72650950261	0.000275537919379	0.0128938115418	0.18359880532
MAP3K15	-0.271852956301	5.16668353854	-3.71843461737	0.000283712607376	0.013229598801	0.157057247823
NIPSNAP1	-0.391017859581	6.86675419072	-3.70987566215	0.000292627668947	0.0135324504471	0.128976286396
TP53I11	0.218709346687	5.56499243095	3.70976293551	0.00029274683538	0.0135324504471	0.128606798348
ABCB1	-0.268544513229	6.08877535556	-3.70926579913	0.000293272919906	0.0135324504471	0.126977427305
KRT18	-0.159012576543	5.7766534056	-3.70511963593	0.000297695485873	0.0136888240258	0.113395324944
BYSL	-0.16156507461	5.93183044874	-3.70253697629	0.000300482130531	0.0137691517461	0.104941308526
SEMG1	0.575166245124	4.64015953505	3.70017304557	0.000303054384323	0.0138352281221	0.0972075306517
TMCO4	-0.140596076773	6.02114290044	-3.69929642087	0.000304013545537	0.0138352281221	0.094340621139
TRIB2	-0.659031230012	7.00006875371	-3.69622656373	0.000307395121537	0.0139412109401	0.0843053867239
UROS	-0.207728130023	5.85294372285	-3.69226899977	0.000311807055273	0.0140930403856	0.0713784100043
SFXN5	0.255800159567	5.29537120941	3.68971435205	0.000314686735625	0.0141748178227	0.0630399802995
SLC25A22	-0.213733445628	6.03177095758	-3.68855059066	0.000316006885903	0.0141824100817	0.0592430141773
ABL1	-0.238888774822	6.4335150546	-3.68730707063	0.000317423299664	0.0141824100817	0.055186914235
GZMM	-0.574957608947	7.01958741647	-3.68674271806	0.000318068095919	0.0141824100817	0.0533464874775
TPST1	0.514491944589	6.22124943658	3.68546725812	0.000319529927257	0.0141997812975	0.04918790385
RRS1	-0.631295868692	7.30156051691	-3.68328856256	0.000322041679319	0.0142635383252	0.0420871051363
STRBP	-0.326452435544	5.94264710453	-3.6753787318	0.000331318481596	0.0146255021726	0.016336548281
PTGES2	-0.260704545088	6.5582443094	-3.67355780288	0.000333489584189	0.0146724337655	0.0104149653872
LONRF3	0.244188245049	5.49378497899	3.67173711905	0.000335673833986	0.0147196310711	0.00449660374111
ARFGAP1	-0.245265714258	6.40777381142	-3.6679929966	0.000340208170322	0.0148443245569	-0.00766651589955
RAB36	0.269402444975	5.90920313648	3.66754117877	0.000340759243774	0.0148443245569	-0.00913359326308
FLNB	-0.198865220957	6.27092348558	-3.6656809602	0.000343037014699	0.0148945547071	-0.0151722511877
FHL2	0.390941575672	5.61080483299	3.66344117366	0.000345798643837	0.0149629433989	-0.0224397042114
DBP	-0.16059847442	6.01449080472	-3.66257533757	0.000346871828397	0.0149629433989	-0.025248104767
SUV39H1	-0.230608111423	6.18003820995	-3.66105086731	0.000348769027593	0.0149760272204	-0.0301914972001
RP9	-0.356169082835	6.38415203781	-3.66051609851	0.000349436865598	0.0149760272204	-0.0319251860315
PHF5A	-0.438728511211	7.06474238774	-3.6578616151	0.000352769798813	0.0150700982119	-0.0405277624523
LSS	-0.225071502548	6.01714880119	-3.65025142939	0.000362492297604	0.0154356446854	-0.0651620043601
HEXA	-0.0999272825027	5.94529665085	-3.64317696729	0.00037175688941	0.0157449231551	-0.0880239858103
PPP1R13B	-0.414994800245	6.30547163272	-3.64289309192	0.000372133273998	0.0157449231551	-0.0889405964413
EEFSEC	-0.156589210713	6.41140382106	-3.64165616152	0.000373777498751	0.0157641255286	-0.0929338536496
CD320	-0.412796506978	6.62139602056	-3.64049549188	0.000375326588153	0.0157792063711	-0.096679891241
PPWD1	-0.439286930325	6.29883510331	-3.63941842035	0.000376769524213	0.0157897430669	-0.100155231917
SEC24D	0.231808644156	5.37353319126	3.63615093876	0.000381179031903	0.0159241448564	-0.110693057158
BAD	-0.120600776216	5.8932601263	-3.63344508807	0.000384867445105	0.0160276716211	-0.119413645648
TMEM134	-0.216237920371	5.5534999296	-3.6184481358	0.000405928597465	0.0168517630603	-0.167649056843
MRPL20	-0.435881579965	6.29902173837	-3.61376636826	0.000412723165434	0.0170802902495	-0.182673297424
RHOC	-0.286034781719	6.22470512288	-3.61285174359	0.000414063011694	0.0170823565852	-0.185606527437
SCRN1	-0.463592217374	6.81109745921	-3.61005486855	0.000418185697333	0.0171988608378	-0.194572362506
MAOA	0.675993993102	4.55555982627	3.60811013824	0.000421075083079	0.0172640784062	-0.200803105911
SBF1	-0.242455405529	6.18792057245	-3.60647188745	0.000423523719477	0.0173108784476	-0.206049748587
TCOF1	-0.127739030838	5.88197982659	-3.60294588581	0.000428839547105	0.0173616596823	-0.217335353507
TCAP	-0.199235454757	5.73276774001	-3.60287496066	0.000428947117251	0.0173616596823	-0.217562267998
PBX4	-0.279026780467	6.27235174999	-3.60172950394	0.000430687926793	0.0173616596823	-0.221226471762
IL11RA	-0.434245301083	6.59049099775	-3.60138280636	0.000431216133043	0.0173616596823	-0.222335332135
USP5	-0.183129546317	6.11331875921	-3.60131392206	0.000431321153475	0.0173616596823	-0.222555637682
DHX38	-0.372235857487	6.7110263051	-3.59899197054	0.000434875324207	0.017418746067	-0.229979643389
NMT2	-0.287902724799	5.9821532786	-3.59867021503	0.000435370002882	0.017418746067	-0.231008081942
ZNF593	-0.546053259662	6.76757998699	-3.59774583255	0.000436794135964	0.017423086574	-0.233962292507
GOSR1	-0.266334297763	6.21639515685	-3.59420314018	0.00044229290093	0.0175894441052	-0.245278439535
WDR34	-0.321537823779	6.13133260921	-3.58776952164	0.000452446063665	0.0179059670997	-0.265805093462
CD40LG	-0.481372757693	6.52256614526	-3.58744987208	0.000452956201646	0.0179059670997	-0.266824145687
FAM73B	-0.148405533497	6.25895086104	-3.58422758065	0.000458129120536	0.0180298172896	-0.27709267768
RNF40	0.178516515143	5.97410712666	3.58380471767	0.000458812083863	0.0180298172896	-0.278439651348
SLC18A2	0.258986078293	5.12120039221	3.5804635754	0.000464242185972	0.0181598871902	-0.289077753029
PLCG1	-0.481491877263	6.80957525748	-3.58008296614	0.000464864589405	0.0181598871902	-0.290289076873
DNMT1	-0.493909959772	7.3556558887	-3.57815868879	0.000468023382066	0.0181834996424	-0.296411621122
POLG	-0.181080410234	6.16154255539	-3.57804225506	0.000468215161072	0.0181834996424	-0.296781994471
ZMYND19	-0.336914411834	6.45885295926	-3.57550337199	0.000472415435967	0.0182929754927	-0.304855629804
CA1	0.587670640341	5.71750214907	3.57397830017	0.000474955525459	0.0183027168175	-0.309703050739
ASPSCR1	-0.182053716248	6.24554909026	-3.57369359536	0.000475431139865	0.0183027168175	-0.31060779005
ZNF133	-0.397017158711	6.3122070507	-3.56795971589	0.000485105947685	0.0186210378701	-0.328816187549
IL21R	-0.277568905306	6.39377159236	-3.5651166705	0.000489971529631	0.0187534478812	-0.337835450585
HERC2	-0.159281907125	5.63811513848	-3.56085788542	0.000497346085953	0.0188856758581	-0.351334757924
CAMTA1	-0.198335016505	6.13569489201	-3.56066476435	0.000497682961644	0.0188856758581	-0.351946584817
XPR1	0.214184018743	5.88784188236	3.56065241339	0.000497704513666	0.0188856758581	-0.351985712949
C5	0.220265179469	5.6339154856	3.55937192065	0.000499943707779	0.0189164414918	-0.356041728778
TCEAL3	-0.195978307606	6.35608459936	-3.55625935607	0.000505426265573	0.0190393851547	-0.36589582436
SLC22A1	0.309785192038	5.37770424212	3.55589689559	0.000506068381368	0.0190393851547	-0.367042872529
MYBPC3	0.250514130284	6.06761444001	3.55458580611	0.000508397458756	0.0190728259102	-0.371191150439
SELM	-0.266276269639	6.05765820244	-3.5507870124	0.000515202924703	0.0192735376606	-0.383203280728
HCN3	-0.248855384374	5.82939926344	-3.5496413253	0.000517272177321	0.0192964378712	-0.386823937776
RHOF	-0.322280257276	6.49490703389	-3.54739005052	0.000521361072416	0.0193943389944	-0.393935678878
ATG16L1	-0.265949754699	6.17704337858	-3.54604910919	0.000523811007066	0.0194198901601	-0.398169896337
HABP4	-0.164590078431	5.87323708201	-3.54541092119	0.000524980795689	0.0194198901601	-0.400184597129
IKBKE	-0.231403157444	6.43225745929	-3.54202960078	0.000531219844918	0.0195959454213	-0.410854048008
GPATCH4	-0.201687828649	5.99612996379	-3.53819433749	0.000538380941969	0.0198049411514	-0.422945553062
CCR7	-1.02925632905	7.82891885313	-3.53354815484	0.000547177866702	0.0200598847762	-0.437578954445
STS	0.231074275519	5.51493830848	3.53293916588	0.000548340881145	0.0200598847762	-0.439495803127
CPSF3L	-0.167540510077	6.33646244601	-3.52650701064	0.000560767516385	0.0204579730564	-0.4597246859
PPP3CC	-0.506711407537	6.51978217437	-3.5241366971	0.000565413296251	0.0205707919842	-0.467171434625
ANKRD9	0.372127644963	5.57611159379	3.52058303512	0.000572446301033	0.0207696064783	-0.478328004898
NUMA1	-0.318313342651	6.2205015888	-3.51793104037	0.000577748355303	0.020904703468	-0.486647673109
GALK2	-0.176706370836	5.98279627086	-3.51458008262	0.000584513885336	0.0210918729796	-0.49715255511
TULP4	-0.176835916036	5.72745009293	-3.51108477423	0.000591650199359	0.0212309187729	-0.508101000583
RP2	0.285668076593	5.74005393489	3.51105295269	0.000591715543604	0.0212309187729	-0.508200633979
C1QC	0.573309555375	4.97910406397	3.51034222266	0.000593176768555	0.0212309187729	-0.510425735521
ANKRD50	0.233153675581	5.56323051685	3.50640200439	0.000601339393996	0.0214650609021	-0.522754615619
HRAS	-0.229519510585	6.31265045328	-3.50415452936	0.00060604247848	0.021518833418	-0.529781716445
TFAP4	0.398311064924	5.4917863331	3.50335921741	0.000607715021783	0.021518833418	-0.532267482829
CKB	-0.270693950244	5.79713248668	-3.50334186969	0.000607751552415	0.021518833418	-0.53232169828
SPRY3	0.279053061487	5.0611619407	3.50215783651	0.000610249759045	0.021518833418	-0.536021527768
VKORC1L1	-0.141193694388	5.61136074947	-3.5018171203	0.000610970427031	0.021518833418	-0.537085992142
ZNF514	-0.340633231052	5.75839098803	-3.49849175864	0.000618046215323	0.0217103077706	-0.547470501771
TCN2	0.256236343371	6.15388158797	3.49768547437	0.000619773411144	0.0217133843486	-0.549987133256
LRRN1	0.36074777663	4.8202285246	3.49443756521	0.000626777024568	0.0218436559138	-0.560119794108
ZNF419	-0.489773500192	6.6264866518	-3.4938250887	0.000628106042658	0.0218436559138	-0.562029679212
SMARCA4	-0.297401157077	6.42621029567	-3.49339096665	0.000629049651129	0.0218436559138	-0.56338323112
G0S2	0.797628108793	7.07616334405	3.49291323042	0.000630089598965	0.0218436559138	-0.564872604312
LENG1	-0.171926306187	6.26629179353	-3.49176956496	0.0006325857246	0.0218729314644	-0.568437357909
GALNT14	0.321696529311	5.67268295388	3.48853126467	0.000639704026895	0.0220135123677	-0.578525662459
DHX30	-0.120935778413	5.91865713202	-3.48840820652	0.000639976007066	0.0220135123677	-0.578908871139
GPR68	-0.22519076171	6.00535913026	-3.48373534488	0.00065038461203	0.0223135839822	-0.593451949638
EXOSC2	-0.167550489442	5.8258625636	-3.48166824956	0.00065503953232	0.0223220737676	-0.599880012284
TRAM2	-0.161365858735	6.06276077494	-3.48125169862	0.000655981349833	0.0223220737676	-0.60117497485
ANKRD32	0.23945664419	5.28943982198	3.48037484862	0.00065796805738	0.0223220737676	-0.603900476252
CAPS	-0.277243021098	6.07385832307	-3.48010621517	0.000658577838985	0.0223220737676	-0.604735350317
ZNF589	-0.293015387672	6.10499180883	-3.47989399359	0.000659059944357	0.0223220737676	-0.605394866031
MSRA	0.242833829405	5.9424996175	3.4769250029	0.00066583947581	0.0224450772486	-0.614617969452
IDI2	-0.260275274357	5.77638790984	-3.47613115471	0.000667663252289	0.0224450772486	-0.617082916714
COPE	-0.284169304484	6.55906621091	-3.47608205095	0.000667776216563	0.0224450772486	-0.617235371319
IL1R1	0.285747487214	5.57792203524	3.47203665202	0.000677144645156	0.0227023456603	-0.629789061199
PPAN	-0.45310610536	6.7021377595	-3.47094548999	0.000679692637524	0.0227302262594	-0.633173046107
MBTPS1	-0.355561576877	6.82619880256	-3.46397277284	0.000696188532841	0.0232232361219	-0.654776112255
SEMA4C	-0.167156201645	6.43772505448	-3.46186169795	0.000701256516933	0.023333517723	-0.661309471947
TRAF2	-0.13330150845	5.9669031335	-3.45808336197	0.000710413598676	0.023516642974	-0.672994279157
ZNF665	-0.234771857702	6.14699212382	-3.45748487059	0.000711874343343	0.023516642974	-0.674844173084
NPAT	-0.160227555716	5.91513793659	-3.45739766188	0.00071208742978	0.023516642974	-0.675113706367
ZFPL1	-0.119784129229	5.98342658534	-3.45569518227	0.000716259292222	0.0235955766341	-0.680374357626
ZNF146	-0.470086821338	7.02126069959	-3.44562506722	0.000741408579418	0.0243634586036	-0.711446163812
GPR84	0.46656555946	6.24137973819	3.44456004089	0.000744116301172	0.0243919113278	-0.714727868994
GTF2H3	-0.21901516889	6.53766786384	-3.44291263657	0.000748322939693	0.0244692362725	-0.719802386954
CCS	-0.43093233749	6.91101823757	-3.43964144053	0.000756742132132	0.0246442382714	-0.729872601275
USP42	-0.139031579392	5.72034554451	-3.43874076063	0.000759075795144	0.0246442382714	-0.732643877486
LIME1	-0.623209221665	7.08520027171	-3.43867067814	0.000759257661763	0.0246442382714	-0.732859486573
ZC3H7B	-0.154523533813	5.57006630364	-3.43564434014	0.000767150218093	0.0248395362792	-0.742166479594
FLT3LG	-0.774892925792	7.36068721206	-3.43061117165	0.00078044712025	0.0252084419841	-0.757629778224
WDR74	-0.322376012969	6.38223825465	-3.42592880868	0.000793011003699	0.0255519336301	-0.771998064153
SCRG1	0.496623999455	4.53021901212	3.42147126572	0.000805147603194	0.0258800235658	-0.785661017613
PSMD5	-0.15347149347	5.90120763207	-3.41768760653	0.000815585804774	0.0261218566916	-0.797246596635
SAMSN1	0.474638755258	6.93436689734	3.41701125051	0.000817465018124	0.0261218566916	-0.799316456218
DET1	-0.181605122293	5.82045442484	-3.41660750689	0.00081858872816	0.0261218566916	-0.800551871539
ICAM4	-0.40085142689	6.27265242438	-3.41559115909	0.000821423866706	0.026149317949	-0.803661246697
PEX12	-0.204248470267	5.83368018284	-3.41362608779	0.000826931618038	0.0262615237834	-0.809670884637
HIST1H4D	0.549197449353	4.55683634091	3.41215241238	0.000831084759725	0.0263110301628	-0.814175796336
CXCR6	-0.264439439757	5.93934466216	-3.41166451362	0.000832464066921	0.0263110301628	-0.815666901445
GGH	0.260659413833	5.66187337646	3.40962306406	0.000838258614258	0.0264310924491	-0.821903970905
SORBS3	-0.125666720067	6.05377821219	-3.40813611107	0.000842503016635	0.0265018229199	-0.826444939325
SFXN2	-0.301288947775	5.96420746465	-3.40588320003	0.000848972172215	0.0266420343048	-0.833321844333
ABCB4	-0.316397894543	5.13081961753	-3.4020680558	0.000860033461938	0.0268901287135	-0.844958587561
HMG20B	-0.184006661005	5.93767280169	-3.40175778139	0.000860938954505	0.0268901287135	-0.845904482535
SREBF2	-0.130652490671	6.26640672864	-3.40035969362	0.000865030166818	0.0269543399981	-0.850165749699
FADS3	-0.218117636562	6.12217526809	-3.39916034341	0.000868554318628	0.0270006216939	-0.853820093922
RAB11FIP3	-0.212414412055	5.66358701289	-3.39540857567	0.000879665472208	0.0272293294154	-0.86524442087
FBN2	0.499841526967	4.79765762418	3.39528837922	0.000880023634356	0.0272293294154	-0.865610248036
TCF19	-0.184905651259	5.98133238255	-3.39215621983	0.000889405148774	0.0274554601054	-0.875139336526
FBXL13	0.29850786352	4.88400383078	3.39037857546	0.000894771162075	0.0275351015782	-0.88054420652
NARS2	-0.222511162875	6.49183647415	-3.38992554224	0.000896143530939	0.0275351015782	-0.881921254158
TBC1D7	0.224755196198	5.47591334926	3.38084979971	0.000924055241893	0.0283269990009	-0.909475061295
SH3GLB2	-0.18039740371	6.08144908624	-3.37774544831	0.000933787727861	0.0285592399078	-0.918885394794
PROSC	-0.190163192564	6.26439639687	-3.37664426217	0.000937263057802	0.0285994808168	-0.92222169233
NFIA	0.190354826734	5.44535306509	3.37518599189	0.000941883970769	0.028627231434	-0.926638433352
HNMT	0.222758707994	5.84914264632	3.37499338822	0.000942495877463	0.028627231434	-0.927221660907
ZNF239	-0.350208181187	5.03883182163	-3.36984229195	0.000958999708941	0.0290175229629	-0.942809296471
NFRKB	-0.151555750462	6.10831574705	-3.3688580827	0.00096218366842	0.0290175229629	-0.94578528583
KCNE1	0.395791293049	4.85483841733	3.36850300665	0.000963334780329	0.0290175229629	-0.946858760421
SEMA3C	0.275473802482	5.36194490942	3.36826407129	0.00096411010373	0.0290175229629	-0.947581061365
SNX22	-0.214275527292	5.89838607653	-3.36394753806	0.000978217785335	0.029375369912	-0.960622410226
SLFN13	-0.382651312836	6.07304836348	-3.35970199217	0.000992281622976	0.0295960448673	-0.973435381752
SMAD3	-0.219547644715	6.16673387101	-3.35930830886	0.000993595278054	0.0295960448673	-0.974622811001
MRPL41	-0.677638648967	6.74917803308	-3.35929490659	0.000993640027778	0.0295960448673	-0.974663232884
CWF19L1	0.281400008214	6.03940421667	3.35903573196	0.000994505774066	0.0295960448673	-0.975444889064
MPDU1	-0.122098379811	5.90786971561	-3.35797964542	0.000998040821761	0.0296346515753	-0.97862945519
ZNF529	-0.350856237744	6.23417166567	-3.35440077391	0.00101010798466	0.029925861389	-0.989414977227
MRPL17	-0.51618540712	7.01357422407	-3.35310535437	0.00101450937913	0.0299891689906	-0.993316519969
BEX1	0.650078727005	5.18462842493	3.35219497023	0.00101761327629	0.0300079485931	-0.996057644278
BANK1	-0.510985958723	6.79835270246	-3.35159123309	0.00101967657381	0.0300079485931	-0.997875118425
HAPLN3	-0.511616159745	6.84351938916	-3.34924933922	0.0010277171647	0.030177513109	-1.00492244932
LONRF1	0.206766589313	6.04464809164	3.34588412361	0.00103937502781	0.0304523086135	-1.01504184254
CBS	0.307248664399	5.23933095098	3.34248684428	0.0010512692576	0.0306832329779	-1.02524884191
SFN	0.304981802269	5.50921997526	3.34231035093	0.001051890642	0.0306832329779	-1.02577886761
ZCWPW1	-0.239470522807	6.15636549462	-3.3402159394	0.00105929074052	0.030801625272	-1.0320667523
XBP1	-0.345222860408	6.45478499242	-3.33984648465	0.00106060115714	0.030801625272	-1.03317558745
SLITRK4	0.259404738622	5.19800489766	3.33672240499	0.00107174265435	0.031057085277	-1.04254761847
USPL1	-0.258371726936	5.97348980417	-3.33378783092	0.00108230783714	0.0312947656927	-1.0513443177
RNF126	-0.290497465269	6.77357138652	-3.33207829018	0.00108850737387	0.0314054534904	-1.05646579878
HIST1H2AD	0.233095020972	5.6208542281	3.32987004693	0.00109656453118	0.0315691393182	-1.06307797967
MYO1C	-0.165224491967	6.2370076845	-3.32832229908	0.00110224492801	0.0316638385718	-1.0677101933
ZNF548	-0.495923354519	6.63126064067	-3.32712191366	0.0011066693807	0.0317221268584	-1.07130152683
POLR2F	-0.185430467374	6.01795873415	-3.32231357262	0.00112455909063	0.032165304616	-1.08567609174
PMS2L2	-0.202957406401	5.88931298277	-3.31690834211	0.00114499183982	0.0326284628131	-1.10181381807
SOX8	-0.365728654277	5.31898485632	-3.31672796966	0.00114567962003	0.0326284628131	-1.10235194586
ZNF3	-0.102088070618	5.46008199772	-3.3135110023	0.00115801124823	0.0328515432569	-1.11194531955
MDM2	0.156054763989	5.5013291196	3.31339091671	0.00115847396368	0.0328515432569	-1.1123032745
BOP1	-0.220834888549	6.19842738514	-3.3075221682	0.00118129899332	0.0334272277105	-1.12978348226
CHD1L	-0.337914600166	6.56522098532	-3.30343451206	0.00119744415246	0.0338118398955	-1.14194297304
PTGDR	-0.528527572531	6.36520820362	-3.30241933785	0.00120148561995	0.0338315662539	-1.14496079868
MRPS17	-0.323100562695	6.56425927904	-3.30197661428	0.00120325211097	0.0338315662539	-1.14627664153
ZBTB40	-0.273322041748	6.12296602874	-3.30128758431	0.00120600619957	0.0338371612308	-1.14832424417
POLRMT	-0.137528176419	5.73108808861	-3.29953577463	0.00121303478434	0.033962409406	-1.15352847801
PLCXD1	-0.272807003728	6.27722504744	-3.2977055726	0.00122041870407	0.0340970567469	-1.15896306748
MBD1	-0.246698837303	6.42762535276	-3.29682132272	0.00122400120041	0.0341251534674	-1.16158782639
AGPAT5	-0.277210763353	6.37285575357	-3.29441809161	0.0012337874054	0.0343257281717	-1.16871839505
MAP2K7	-0.160006310532	5.86237680516	-3.29153922746	0.00124560651565	0.0345819016494	-1.17725432914
PLCH2	-0.200362430497	5.67382935382	-3.28959901616	0.00125363148775	0.0347318865946	-1.18300351147
BHLHB9	0.228117475023	5.23929434301	3.28566218105	0.00127006316406	0.0351026789113	-1.19466009249
FBLN5	-0.391147602378	6.46337130028	-3.28512604374	0.00127231638431	0.0351026789113	-1.19624661496
BBS4	-0.363316856061	6.33425420123	-3.28357706579	0.00127884722218	0.0351781225194	-1.20082905788
NDUFB7	-0.404285664106	6.33174658566	-3.28321846982	0.00128036359242	0.0351781225194	-1.20188965121
SERPINB2	0.668498964555	6.27826609426	3.28161847961	0.00128714981186	0.0352913560216	-1.20662061407
DDX50	-0.307424992365	6.43637312383	-3.28038293524	0.00129241319767	0.0353624544973	-1.21027260243
SIRPG	-0.207847963322	5.86547176222	-3.27851547982	0.00130040660462	0.0355078034329	-1.21579013356
XYLT2	-0.176647112727	5.61113984623	-3.27456668912	0.0013174609034	0.0358994542052	-1.22744822768
PNPLA1	0.428795356118	4.75252369727	3.27180790179	0.00132949919204	0.0361530960989	-1.23558588423
ADAM9	0.281941362402	5.51748441379	3.26391480422	0.00136451028214	0.0370291181688	-1.25883574666
WFS1	-0.144300865204	5.57264901888	-3.26301650102	0.00136854884141	0.0370627654535	-1.26147872113
SNRPF	-0.48298597364	7.26792271772	-3.26152947135	0.00137525866012	0.0371684702774	-1.26585246201
PARP11	-0.251358988756	6.10008771785	-3.26088056793	0.0013781962553	0.0371720020549	-1.2677605179
KLHL26	0.163023929605	5.83747815254	3.25434662159	0.00140810303985	0.037901440156	-1.28695492193
ZFP3	-0.403853544729	6.32277096883	-3.25211222834	0.00141846809552	0.0380740512408	-1.29351116484
SSH2	0.229256634822	6.00069446419	3.2517262241	0.00142026589994	0.0380740512408	-1.29464340047
TCL1A	-0.820234817498	7.33693796322	-3.25106851366	0.00142333405749	0.038079218027	-1.29657234363
SERPINF1	-0.316657457425	6.57633985918	-3.24986670268	0.00142895634193	0.0381525581375	-1.30009616476
XPO5	-0.239761199069	6.35606437185	-3.2476565232	0.00143934997475	0.0383527398704	-1.30657368502
WDR12	-0.17046934206	5.58695696501	-3.24520894316	0.00145094212543	0.0385345845001	-1.3137425393
CNNM4	-0.174067761129	6.05921102439	-3.24498773314	0.00145199408484	0.0385345845001	-1.31439022417
TSFM	-0.149478590003	5.86862663469	-3.24430197892	0.00145525968821	0.0385440081018	-1.3163978147
HIST1H4E	0.472094260941	5.03883492715	3.24049786643	0.00147349961283	0.0389492123208	-1.32752796033
DNAJC9	-0.206605754555	6.09268056957	-3.23898831551	0.00148079639353	0.0389835345226	-1.33194151274
CRYZL1	-0.181199080676	6.11402407107	-3.23893587195	0.00148105049567	0.0389835345226	-1.33209481282
BAHD1	-0.330025135247	6.50459167113	-3.23840413379	0.00148362919274	0.0389835345226	-1.33364903918
CMTM1	0.183680969848	5.35482025411	3.23664130779	0.00149220804782	0.0391313092619	-1.33880005833
CD79A	-0.707353967652	7.38309717663	-3.23505037923	0.00149998996899	0.0392136998178	-1.34344671193
ZNF256	-0.344202858482	6.05182132279	-3.2347890083	0.00150127205374	0.0392136998178	-1.34420991419
IL3RA	-0.240953573844	6.09983920085	-3.23270879991	0.00151151237129	0.0394034612854	-1.35028221899
UBTD1	0.176085341233	5.66345205672	3.23203727545	0.00151483196213	0.0394124158633	-1.35224173613
EXOC6	0.192199294232	5.88642566663	3.22809449006	0.00153445982855	0.0397722413403	-1.36373974733
THAP3	-0.117734763483	5.67156228491	-3.2280528197	0.00153466852865	0.0397722413403	-1.36386120238
ZNF500	-0.172017749649	5.60850839095	-3.22158765759	0.00156737015934	0.0404648475199	-1.38268856807
AKR7A3	-0.183443509854	5.87959553611	-3.22156128873	0.00156750485371	0.0404648475199	-1.38276529076
XAB2	-0.499168468528	6.5844649914	-3.22084674064	0.00157115892714	0.0404802678447	-1.38484412927
PLEKHF1	-0.454936759552	6.84360165942	-3.21800298288	0.00158578005087	0.0407683489154	-1.3931135405
FANCF	-0.443599715886	6.6414858466	-3.21747720058	0.00158849717136	0.0407683489154	-1.39464178037
EGLN2	-0.246549017126	6.11522519509	-3.21525488995	0.00160002944482	0.0409848934965	-1.40109876899
MVD	-0.149620802856	5.76996701066	-3.20888780511	0.00163350272615	0.0417615378424	-1.41957716447
MICALCL	0.247661953004	5.600480768	3.20608329613	0.00164845223332	0.0420625297221	-1.42770629142
TIGD5	-0.135960747717	6.17129387466	-3.20366411054	0.00166144982087	0.0423050292395	-1.43471358336
PCBD2	-0.15684014135	5.58165769606	-3.2031276476	0.0016643449546	0.0423050292395	-1.43626685508
SLC26A6	-0.218398778625	5.58875241021	-3.19889589767	0.00168734737048	0.0428075502438	-1.44851154781
MRPS27	-0.153341356672	5.94810888903	-3.19774514677	0.00169365337056	0.0428602046381	-1.45183885613
BTNL3	-0.683704989973	6.06702819192	-3.19652216231	0.00170037920055	0.0428602046381	-1.4553738862
MT1G	0.146160426374	5.92124828879	3.19631949816	0.00170149615045	0.0428602046381	-1.45595957275
MEST	-0.234333373822	5.87985512352	-3.1956707218	0.00170507635966	0.0428602046381	-1.45783427915
CASC1	0.241969177293	4.93443438972	3.19557502183	0.00170560506262	0.0428602046381	-1.45811078625
PKIA	-0.309662506357	6.16814489282	-3.1917514983	0.00172685348184	0.0432224854956	-1.4691522718
GCHFR	-0.226956403261	6.50780561757	-3.1917061354	0.00172710704612	0.0432224854956	-1.46928320105
ZNF808	-0.19908114616	5.19777659179	-3.1912223718	0.00172981328344	0.0432224854956	-1.47067936958
PTCD2	-0.203786373906	5.61178673064	-3.18722779151	0.00175231050312	0.0437021619451	-1.48220094169
TMEM9	-0.319143472822	6.68881982568	-3.18534417731	0.00176301290678	0.0438864284295	-1.48762951344
SBK1	-0.320611516273	6.63244586944	-3.18350605518	0.0017735153244	0.0440650345986	-1.49292429563
RANBP3	-0.198971438848	6.33399793067	-3.17985650779	0.0017945400159	0.0444618988476	-1.50342910572
NKTR	-0.380300140129	6.28194388534	-3.17956954316	0.00179620296636	0.0444618988476	-1.50425465794
KIAA1407	-0.186465372441	5.95466427381	-3.17338463224	0.00183239388104	0.0452731197139	-1.52203197032
SH2D1A	-0.365274915885	6.64275421642	-3.17203154514	0.0018404011565	0.0453862802897	-1.52591715007
DCLRE1A	-0.176792644172	5.76571267695	-3.16853017923	0.00186127247245	0.0458156716591	-1.5359641043
SLC8A1	0.221090401338	5.22776332191	3.16654208652	0.00187322085944	0.0460242371829	-1.54166452699
SCML1	-0.333516994527	6.15497349717	-3.1645215383	0.00188543719541	0.0462386014421	-1.54745482596
DIP2C	-0.260132626487	5.34717792346	-3.15840066272	0.00192289690523	0.0470700992902	-1.56497587063
NOM1	-0.193330773407	6.14453810684	-3.1576227493	0.00192770686364	0.0470884380218	-1.56720054203
CNTNAP3	0.362446400846	4.94619069286	3.15713029978	0.00193075752064	0.0470884380218	-1.56860859964
ZFP90	-0.326481285687	6.53676459184	-3.15404716085	0.0019499591455	0.0474693179482	-1.5774198603
GALNT12	-0.194358475141	5.89272006511	-3.15316119775	0.00195550954473	0.0475170878915	-1.5799504582
RAB20	0.253965523569	5.64917382189	3.1486553822	0.00198396509055	0.0481202375351	-1.59281096355
ICMT	-0.290972507279	6.28895540823	-3.1461227292	0.00200012760095	0.0484235645692	-1.60003264476
MADCAM1	0.251715704765	5.55404469809	3.14547166556	0.00200430214031	0.0484360825624	-1.60188829011
PFKFB2	0.231189730911	5.32959454328	3.14442553423	0.00201102672411	0.0485100672265	-1.60486924793
GEMIN8	-0.212336472774	5.89430763261	-3.13748869721	0.00205614886308	0.0495083261705	-1.62461397936
ZNF502	-0.214549583323	5.62939731538	-3.13529241734	0.00207062943437	0.0496242766361	-1.63085747059
BOLA1	-0.194644681596	5.99865561055	-3.13528738118	0.00207066274721	0.0496242766361	-1.63087178279
ZC3H8	-0.261926569069	6.21010615905	-3.13505414764	0.0020722060696	0.0496242766361	-1.63153458473
NUDCD3	-0.143988310454	5.92347075481	-3.13352336773	0.00208236182908	0.0497695136442	-1.63588368196
NOG	-0.751613042559	6.41495604948	-3.13300861846	0.00208578721381	0.0497695136442	-1.63734572007
BCL7A	-0.24587463561	5.54631805374	-3.13198248226	0.00209263119025	0.0498430123246	-1.64025962216
KIAA1147	-0.517471530405	6.96105105196	-3.13107686643	0.00209868861476	0.049897546365	-1.64283059397
KATNAL1	0.159669895442	5.55900286756	3.12751383257	0.00212267882574	0.0503774833141	-1.65293947922
CREB3L4	-0.161637990525	6.0115133675	-3.12612005536	0.00213213217287	0.0505113172903	-1.65689111508
ZC3H14	-0.21821951187	6.2121319732	-3.12483443799	0.00214088647994	0.0506281422389	-1.66053473546
GPR19	0.214947483621	5.52532520015	3.12204143637	0.00216002004069	0.0509009721981	-1.6684459936
ECHDC2	-0.614967766631	6.95171807137	-3.12202825298	0.00216011072833	0.0509009721981	-1.66848332133
FAM24B	-0.306293893054	6.27398087883	-3.12111837839	0.00216637821824	0.0509579871121	-1.67105922646
TNFRSF10A	-0.426404398813	6.6377085272	-3.1195276482	0.00217737611792	0.0511258722156	-1.67556109892
DOLPP1	-0.159296911805	6.32619872592	-3.11811746889	0.00218716894123	0.051249359781	-1.67955032719
CXXC5	-0.346871028775	7.09943564588	-3.11745940546	0.00219175272599	0.051249359781	-1.68141137158
RNF25	-0.419066735522	6.61985455717	-3.11710213588	0.0021942450348	0.051249359781	-1.68242160877
KREMEN1	0.238726102597	5.1321485744	3.11560155544	0.00220474174947	0.051403864416	-1.68666363852
RTN4IP1	-0.170061641066	6.06777268804	-3.11409183776	0.00221534927642	0.0515268824949	-1.69092970081
RELB	-0.222321275191	6.31374565973	-3.11322102901	0.00222148918785	0.0515268824949	-1.69338955552
TAGLN	-0.251140490462	6.31934259917	-3.11319248719	0.00222169069732	0.0515268824949	-1.69347017011
SSH1	0.176711041768	5.71011998595	3.11215390162	0.00222903478462	0.0516068315606	-1.69640315148
HIBADH	-0.193511791898	5.66973185603	-3.10858919057	0.00225441297957	0.052103300329	-1.70646345465
ATP8B1	-0.203374116459	5.51037609408	-3.10571054671	0.00227510174556	0.0524042475837	-1.71458019997
HMGB3	0.262252517958	5.34159013764	3.10567633685	0.00227534866425	0.0524042475837	-1.71467662007
RDH13	-0.157179313028	5.64193534881	-3.10405349421	0.00228709048938	0.0525352071179	-1.71924951812
LETM2	0.172892315214	5.41534488564	3.1030998318	0.0022940166942	0.0525352071179	-1.72193580525
RPAP1	-0.278265245921	6.45155881787	-3.10272306751	0.00229675838068	0.0525352071179	-1.72299688059
MTX3	-0.181892692624	5.81790439138	-3.10270322102	0.00229690288615	0.0525352071179	-1.72305277082
ACAD11	-0.411035308005	6.6120554946	-3.10205924903	0.00230159631738	0.0525517931571	-1.72486610841
FAM84B	-0.216546560029	6.13782299088	-3.10025225478	0.00231481357293	0.0527148092243	-1.72995260345
TTC5	-0.172378002619	5.62691907368	-3.09971846807	0.00231873136896	0.0527148092243	-1.73145466057
ZMAT5	-0.229995280054	6.39257392659	-3.09945360738	0.00232067762424	0.0527148092243	-1.73219988545
CBR1	-0.347059275171	6.71193583635	-3.09732187385	0.00233639719355	0.0529281830907	-1.73819580881
PLD3	-0.316217458053	6.96702942862	-3.09709655982	0.00233806441955	0.0529281830907	-1.73882933864
GLIS2	0.324701364974	4.91840438821	3.09352788321	0.00236461825403	0.0533462095379	-1.74885824484
KPNA5	-0.185362328482	6.03525913017	-3.09310369737	0.00236779301855	0.0533462095379	-1.75004964517
PRPF19	-0.470433539671	7.23359149926	-3.09299392887	0.00236861520866	0.0533462095379	-1.75035792602
PRC1	0.309723485956	5.43616406954	3.09139482912	0.00238062279435	0.0535256157309	-1.75484785517
SURF2	-0.338146474314	6.43644899311	-3.08955685402	0.00239449360825	0.0537462353458	-1.76000598829
CD248	-0.210414188348	5.97318511701	-3.0876335355	0.00240908847911	0.0539823328745	-1.76540075968
LAS1L	-0.15645919977	6.14759228969	-3.08517465046	0.00242786722789	0.0543112258428	-1.77229347901
OPLAH	0.296011941096	5.14533410341	3.08439455367	0.00243385312306	0.054353316878	-1.77447923431
ARSB	0.260292908513	5.07102125517	3.0831412586	0.00244349857124	0.0544768545099	-1.77798983296
PELP1	-0.438389890734	6.6400141245	-3.07981858783	0.00246924136114	0.0548932242956	-1.78729090942
HPS4	-0.238695884537	6.11194386413	-3.07966151003	0.00247046452316	0.0548932242956	-1.78773039652
NOD1	-0.198348376919	6.31521992495	-3.07775529173	0.00248535291247	0.0551315387268	-1.79306223099
COL9A2	0.300210577005	5.43196690485	3.07651844416	0.00249505753774	0.0552542591511	-1.79652024045
AGGF1	-0.192553192168	6.19028608966	-3.07478562863	0.00250871256058	0.0553717909629	-1.80136284361
OXCT1	-0.430631831754	6.97353956968	-3.07478377302	0.00250872722025	0.0553717909629	-1.80136802812
ANAPC11	-0.225673312688	6.4312515967	-3.07253520186	0.00252654957132	0.0555176163274	-1.8076484214
MINA	-0.178190664924	6.20423471672	-3.07239221053	0.00252768687855	0.0555176163274	-1.80804766871
NOLC1	-0.343201949773	6.88220942032	-3.07236406509	0.00252791079404	0.0555176163274	-1.8081262519
RPUSD3	-0.12885855157	5.81355511523	-3.07143124167	0.00253534239613	0.0555886413112	-1.8107303759
ZNF337	-0.53831404815	6.87504864946	-3.07089049494	0.00253965964485	0.0555912606228	-1.81223963886
PPEF1	0.316689972712	4.76815073869	3.06617744786	0.00257757655941	0.0563281293338	-1.82538423839
FNDC3A	0.224506268287	5.40072158258	3.06435862254	0.00259234850109	0.0565576131795	-1.83045217894
ZNF333	0.164194210419	5.72060996068	3.06336053422	0.00260048785566	0.0565989334819	-1.83323211393
TMEM109	-0.461028348752	7.29782235076	-3.06288194531	0.00260439908762	0.0565989334819	-1.8345648268
ZNF565	-0.164006958512	5.91726003128	-3.06255623144	0.00260706406584	0.0565989334819	-1.83547172858
UBE2G2	-0.435131312562	6.78701353758	-3.0584173409	0.00264114834284	0.0572450531985	-1.84698849216
LMBRD2	0.120303797911	5.58905273865	3.05724549945	0.00265087307208	0.0573619478653	-1.85024674645
OSGEPL1	-0.349292099667	6.59477608276	-3.05627846328	0.00265892307524	0.0574422810528	-1.85293472423
ZNF540	-0.190962696344	5.41778515457	-3.05359470152	0.00268138218099	0.0578331339134	-1.86039061381
PPAPDC1B	-0.389767272508	6.70384786122	-3.05154222258	0.00269867642012	0.0580188742639	-1.86608882976
KCNE1L	0.3422446364	5.00494499844	3.05153279864	0.00269875606332	0.0580188742639	-1.8661149853
ZNF177	-0.209686220159	5.36713885942	-3.05055266285	0.00270705120845	0.0581028835551	-1.86883490463
HAX1	-0.440240883485	6.9896633256	-3.04997110081	0.00271198423749	0.0581145748496	-1.87044840224
TNFAIP8L1	-0.504314380507	6.91457908806	-3.04859241154	0.00272371196781	0.0582715954599	-1.87427238773
PARP15	-0.23743596015	5.80150109363	-3.04705353884	0.00273685755522	0.0584583945222	-1.87853887278
DOCK3	-0.195946011586	5.15963197058	-3.0463308942	0.00274305081849	0.0584963317057	-1.8805417343
MCM5	-0.255409610453	6.68433627068	-3.04551152287	0.00275008869997	0.0585521296684	-1.88281217657
EPHB1	0.22377461365	5.23120803869	3.04343820681	0.00276797166316	0.0588382804738	-1.88855485098
GTF3C1	-0.289283510891	6.84101520913	-3.04200319323	0.00278041184321	0.0590080032687	-1.89252754411
SPTAN1	-0.224807240263	6.36308446801	-3.03905560211	0.00280612655715	0.0593232207821	-1.90068249966
SLC35C2	-0.152240430192	6.25513965961	-3.03897719653	0.00280681355139	0.0593232207821	-1.90089932576
HOOK2	-0.118323472789	5.99234592142	-3.03876159973	0.00280870342297	0.0593232207821	-1.90149552092
DHRS3	-0.624813641376	7.15745360164	-3.0379930861	0.00281544958897	0.0593710173674	-1.90362040857
NUP62	-0.233865497215	6.23059525617	-3.03628893075	0.00283046235619	0.0595927074453	-1.90833059794
SURF6	-0.278975885057	6.45426063088	-3.03431691723	0.0028479269609	0.0598652329257	-1.91377823524
PLD1	0.296346422487	5.01105605091	3.03371358204	0.0028532900573	0.059882916369	-1.91544431233
RNF126P1	-0.133429274296	5.85340327205	-3.02946054723	0.00289136067299	0.060529377157	-1.92718057745
CLEC10A	-0.270451511397	6.54259750772	-3.02925262305	0.00289323383979	0.060529377157	-1.92775397409
PEMT	-0.190404730845	6.3915608045	-3.02790066091	0.00290544083852	0.0606888848968	-1.93148146326
GTF2F1	-0.238062045412	6.57974721452	-3.02706720593	0.00291298982652	0.060750746886	-1.93377864988
FGF13	0.556120661301	4.90917138391	3.02505921764	0.00293125142935	0.0610354759101	-1.93931082779
ZNF141	-0.255024804417	5.62664257715	-3.01929325819	0.00298427804157	0.061982458642	-1.95517859408
CAMK1	-0.599893959868	7.0502148135	-3.01876169999	0.00298921075665	0.061982458642	-1.95664008778
STK32B	0.354660555095	5.15115978306	3.01859364653	0.00299077180942	0.061982458642	-1.95710209558
CIRH1A	-0.217508468737	6.23686613136	-3.01706788817	0.00300497902908	0.0621556367665	-1.96129563213
MRPS31	-0.372536846316	6.63118957126	-3.01668919014	0.00300851492618	0.0621556367665	-1.96233619223
PIGH	-0.345678471976	6.44386420674	-3.01546705146	0.00301995218152	0.0622545000312	-1.96569351603
DDX11	-0.229854178968	6.15877547675	-3.01517384551	0.00302270207053	0.0622545000312	-1.96649880087
ZDHHC11	-0.18699265534	5.75280085105	-3.01374415087	0.00303614382211	0.0624342432239	-1.9704244444
LEPRE1	-0.238056633164	6.54787027891	-3.01240353528	0.00304879807771	0.0624536246611	-1.97410400708
ALDH16A1	-0.224366419777	6.52734738095	-3.01228194776	0.003049948159	0.0624536246611	-1.97443765482
ALKBH8	-0.248453815448	5.57241533742	-3.01214603134	0.00305123424871	0.0624536246611	-1.97481060841
CLCF1	-0.355432365506	6.62481471144	-3.01065516873	0.00306537415618	0.0625615517534	-1.97890055152
NELL2	-0.855176455098	7.9866319279	-3.01059402224	0.00306595537929	0.0625615517534	-1.97906825909
CYCS	-0.164725713587	6.29103773464	-3.0082857844	0.003087970542	0.0629138367503	-1.98539691145
SLC2A12	0.194601013014	5.01834549696	3.00543962402	0.00311531665646	0.0633734846106	-1.99319453931
FOSB	0.482506391287	6.37874486301	3.00456710597	0.00312374443147	0.0634474655	-1.99558367616
IGSF8	-0.137411047441	6.04034143498	-3.00048947138	0.00316340992993	0.0641547284872	-2.00674099287
HIP1R	-0.364723662195	6.61563673326	-2.9996994585	0.00317114826331	0.0641594602393	-2.0089011007
PRKAB2	-0.179541624667	6.06057904589	-2.99947675716	0.00317333281407	0.0641594602393	-2.00950993557
XRCC2	-0.458870150093	6.38059854946	-2.99865439173	0.00318141167716	0.0642247482327	-2.01175782458
EVL	-0.793167547382	7.76615505636	-2.99515363767	0.0032160151633	0.0648244882917	-2.02132085909
GADD45GIP1	-0.12632624627	5.74614055154	-2.99387543181	0.00322873579503	0.0649819880449	-2.0248100896
PPIL2	-0.189637713769	6.20043604886	-2.99018391953	0.0032657339748	0.0656268816817	-2.03487976298
STARD3	-0.26217897386	6.58458223038	-2.98838888632	0.00328386532119	0.065891255225	-2.03977228
CNOT3	-0.172465342773	5.83322059646	-2.98771138127	0.00329073273723	0.0659291583044	-2.04161820472
GLTSCR2	-0.560673199708	7.47198222185	-2.98367598208	0.00333191137769	0.0666533268501	-2.05260537289
EFNA4	-0.323689802049	6.25867693025	-2.98262035284	0.00334276133809	0.0667695149326	-2.0554773696
SMYD2	-0.19583020977	6.08521586179	-2.97675429795	0.00340364815336	0.0677522321556	-2.0714205083
ATP7B	0.331427266582	4.79250574369	2.97622538691	0.00340918782021	0.0677522321556	-2.07285665507
CST4	0.18970665671	5.44847801344	2.97611917676	0.00341030123486	0.0677522321556	-2.07314501924
RRM1	-0.26396072239	6.60378996977	-2.97591671535	0.00341242459018	0.0677522321556	-2.07369468371
CNTROB	-0.101614568044	5.74167969782	-2.97500283527	0.00342202423143	0.067841118109	-2.07617537494
KIF4A	0.540610112613	4.76271917962	2.97335653002	0.00343938014738	0.0680832754735	-2.08064250791
MTHFS	0.187166362454	5.77928486405	2.97233972383	0.00345014006155	0.0681006168151	-2.08340044904
S100Z	-0.36872148428	6.39994160129	-2.97230189587	0.0034505409562	0.0681006168151	-2.0835030359
TNFRSF4	-0.198078795738	5.69932022445	-2.97134763348	0.00346066825272	0.0681988536767	-2.08609054917
FCRL3	-0.51926471683	7.00996711175	-2.96883132787	0.00348750421521	0.068625584431	-2.09291007455
STAU2	0.130425995379	5.71125941096	2.96751035371	0.00350166862225	0.0688020735378	-2.09648804888
NAB1	0.173453856852	5.56268148853	2.96583668527	0.00351969080296	0.0690537263757	-2.10101930637
GTF3C3	-0.227853799227	5.92261111824	-2.96393346506	0.00354028838366	0.0693550873741	-2.10616930342
OGDH	-0.142787213873	6.25726329162	-2.9623567422	0.00355743628933	0.0695079214565	-2.11043360619
ABT1	-0.334580623035	7.0300298242	-2.96225116489	0.00355858723458	0.0695079214565	-2.11071907213
ZNF431	-0.18253410366	5.66303550544	-2.96116017564	0.00357050064756	0.0696379088006	-2.1136684244
ITPKB	-0.237541088333	6.24108097639	-2.95974499659	0.00358600875879	0.0698375205774	-2.11749275239
PSMD3	-0.43603443709	7.04976339126	-2.95851286531	0.00359956133181	0.0699985179401	-2.12082110282
ECHDC3	0.525756934636	6.4944685544	2.95593026534	0.0036281209222	0.0704115763356	-2.12779349242
FLT3	0.230547140447	6.07466759693	2.95563170082	0.00363143597653	0.0704115763356	-2.1285991966
ZNF302	-0.393501555459	6.56603855488	-2.95135178031	0.00367926409199	0.0712346408922	-2.14014104945
NUDT1	-0.420144525961	6.76210814779	-2.95003432539	0.00369410269152	0.0713696858577	-2.14369091115
GALNT4	0.17222063155	5.88567895962	2.94977609173	0.00369701763183	0.0713696858577	-2.14438655335
FGD2	-0.178044115882	6.23497011436	-2.94734268801	0.00372458980048	0.0717972965469	-2.15093912695
MAN1A2	-0.113624558177	5.76639041802	-2.94275226004	0.00377711723337	0.0727040167463	-2.16328702125
P2RY10	-0.317490448901	6.54603467073	-2.93982023497	0.00381102286432	0.0732501825722	-2.17116502425
EPHA4	-0.223651284504	5.48813426084	-2.93511630105	0.00386600270544	0.0741992374321	-2.18378940783
PUS1	-0.35218659995	6.53270423846	-2.93415729925	0.00387730050819	0.0743083800723	-2.18636097254
B4GALT3	-0.225061798204	6.13130260675	-2.93140909503	0.00390984454962	0.0748238025586	-2.1937261625
NR4A2	0.676274333746	6.28147512301	2.92933918491	0.00393452153604	0.075187400724	-2.19926948615
BPI	0.401213520507	5.34459654904	2.92721773998	0.00395996109555	0.0753336009056	-2.20494722183
PCMTD2	-0.370150755935	6.6247207294	-2.92705842437	0.0039618776252	0.0753336009056	-2.20537345949
GORASP1	0.130201653801	5.77073053104	2.92691992441	0.00396354443869	0.0753336009056	-2.20574398964
PPP4R1L	0.11281634885	5.48317906746	2.92680513712	0.00396492636345	0.0753336009056	-2.20605106931
CD37	-0.249559556934	6.58864641233	-2.92588345787	0.00397603849495	0.0754365011298	-2.20851636427
ZNF573	-0.152983785607	5.41543207327	-2.92476906749	0.0039895121727	0.07558384793	-2.21149620107
FRS2	0.203429878878	5.41923915548	2.92384144031	0.00400075968897	0.0756016024184	-2.21397587282
TRIM6	0.275780226096	4.90427446785	2.92375025396	0.00400186689536	0.0756016024184	-2.21421958848
HSD17B12	0.290964459204	5.18219606441	2.92225805969	0.0040200254459	0.0756823337461	-2.21820685017
PSMC3	-0.505776920451	7.37643349666	-2.92199578635	0.00402322485326	0.0756823337461	-2.21890747889
USF1	0.281290106856	5.45866709113	2.92199085946	0.00402328497752	0.0756823337461	-2.2189206399
VARS	-0.0971017121601	6.08005376691	-2.92030352585	0.00404392451934	0.0759626842689	-2.22342678947
NOL9	-0.233233248191	6.49623859899	-2.9183527555	0.00406790741039	0.0763049544417	-2.22863358917
DPP4	-0.340521389621	6.55251609098	-2.91737344374	0.0040799962299	0.0764234654492	-2.23124630597
ATP5G2	-0.213190042644	6.61409099742	-2.91374254547	0.00412510474401	0.0771592685379	-2.24092643083
POP1	-0.224694710102	5.8875408071	-2.91295177713	0.00413498928764	0.0772350678931	-2.24303323345
STAMBPL1	-0.312247983017	6.1079406011	-2.91148958658	0.00415332376091	0.0774682627687	-2.24692753436
ZBTB25	-0.285164820026	6.61995878297	-2.90967484006	0.00417618255927	0.0777353451435	-2.25175839589
TMEM39B	-0.231842716269	6.55563768339	-2.90942150568	0.00417938274879	0.0777353451435	-2.25243256023
TJP3	-0.169002730839	5.5843152852	-2.90890108781	0.00418596386143	0.077748554582	-2.2538173141
ORMDL3	-0.580641785871	7.15094625615	-2.90757679204	0.00420275352344	0.0779510713039	-2.25734007466
TBCD	-0.128943190174	6.02329488059	-2.90675283399	0.00421323092953	0.0780361079717	-2.25953116763
SMPD2	-0.16463865898	6.30337154323	-2.90575109711	0.00422600119502	0.0781633153989	-2.26219427256
ZNF202	-0.280855064275	6.09484903943	-2.90406454355	0.0042475817284	0.0784528937645	-2.26667611267
DDIT4L	0.726482851297	4.11457878974	2.90223596647	0.00427109357874	0.0787481824054	-2.27153275456
ZNF616	-0.179367921906	5.03746728905	-2.90174435545	0.00427743501754	0.0787481824054	-2.27283799419
CD8B	-0.242354955642	5.86901322019	-2.90143666537	0.00428140839174	0.0787481824054	-2.27365481919
FBXO31	-0.309732384833	6.53946842884	-2.90074719917	0.00429032413311	0.0788027219068	-2.27548486605
F8	0.180975815057	6.10993716119	2.89976116465	0.00430310446255	0.078828444814	-2.27810142144
RBM41	-0.135929110091	5.78719868237	-2.89972071331	0.00430362950997	0.078828444814	-2.27820874682
WDR6	-0.3404116032	6.68605002921	-2.89746755401	0.00433296773232	0.0789894602922	-2.28418472238
TEX10	-0.435690464188	6.44869619569	-2.89677253816	0.00434205437737	0.0789894602922	-2.28602725565
TMED6	0.216030556606	5.33179535497	2.89658413691	0.00434452054204	0.0789894602922	-2.28652665226
ZNF621	-0.162445642762	5.6272085565	-2.89631503173	0.00434804534245	0.0789894602922	-2.28723992131
ARL2	-0.50055718025	7.11282654512	-2.89628213563	0.00434847640253	0.0789894602922	-2.28732710908
PACS2	-0.128259369876	6.41414869753	-2.89618608493	0.00434973524462	0.0789894602922	-2.28758167669
RHOBTB2	-0.174820722463	5.62273888503	-2.89584772384	0.00435417246948	0.0789894602922	-2.28847839096
ZNF12	-0.283314808769	6.76094813076	-2.89498346137	0.00436552512058	0.0790870713706	-2.29076841044
LSM7	-0.396583029601	7.48412191756	-2.89393847741	0.00437928786119	0.0792280179587	-2.29353647281
MRPL39	-0.147196039938	5.84545215642	-2.88884830354	0.0044468967161	0.0803414095653	-2.30700715294
NFKBIL1	-0.206727026849	6.26333605165	-2.8876199413	0.00446335457053	0.0805288890703	-2.31025474342
CTRC	0.213830352632	5.33727048892	2.88378426243	0.0045151052983	0.0813517543746	-2.3203877495
ACAD8	-0.203857219399	6.37248435273	-2.88209301138	0.00453809750221	0.0815692065286	-2.32485185084
KIF3C	0.182871468261	5.92453313005	2.88199061775	0.00453949295565	0.0815692065286	-2.32512204669
ANKRD23	0.147992955125	5.468723625	2.88075728763	0.00455633205148	0.0817608473683	-2.32837588188
LTB	-0.680022769269	7.41707000202	-2.87894410753	0.00458119183565	0.0820957015961	-2.33315725706
NUP210	-0.6076748838	7.29717038254	-2.8771824994	0.00460546332361	0.0822540983359	-2.33780007071
EXOSC7	-0.520183301248	7.06851693091	-2.87715920861	0.00460578501116	0.0822540983359	-2.33786143789
REPIN1	-0.0822284467355	5.69645600621	-2.87695081089	0.00460866427284	0.0822540983359	-2.33841051014
DAAM2	0.451470811989	5.56481839376	2.87559772553	0.00462739883779	0.0823625681406	-2.34197466693
DNAL1	-0.126034738119	5.46416971914	-2.87525584061	0.00463214352342	0.0823625681406	-2.34287498845
DDX55	-0.204915016611	6.28413609797	-2.87510931726	0.00463417833927	0.0823625681406	-2.34326081464
RAI1	-0.1410874863	5.83860355363	-2.87471782642	0.00463961910691	0.0823625681406	-2.34429160487
VPS13D	-0.14863967106	5.93446504626	-2.87415035707	0.00464751591919	0.082392306985	-2.34578552236
RTDR1	0.407796765241	4.81499445584	2.87183917056	0.00467980517213	0.0828538233884	-2.35186723014
HSPH1	-0.374926519415	6.62317685485	-2.87133453933	0.00468688253354	0.0828683383067	-2.35319454865
PIK3C3	0.150047926949	5.67290491553	2.87060840736	0.00469708357855	0.082937970441	-2.35510411036
FANCG	-0.181530776453	6.12848403868	-2.87014788092	0.00470356378907	0.0829418046054	-2.35631496715
TRAF5	-0.15442768047	5.90242873068	-2.86850407389	0.004726761033	0.0832400217553	-2.36063559889
CCDC64	-0.131740458498	5.95875511088	-2.86627896809	0.0047583281493	0.0836636024215	-2.36648062184
WDR5	-0.18945242502	6.33709609783	-2.86591927605	0.00476344908448	0.0836636024215	-2.36742510013
SLC41A1	-0.431380462788	6.75469390339	-2.86514263477	0.00477452331387	0.0837470360868	-2.3694640424
FAM98A	-0.341148135594	6.25755109131	-2.86279653189	0.00480811979041	0.0842247756407	-2.37562035448
PTPLAD1	-0.227936909359	6.65852766568	-2.86103922644	0.00483342600908	0.0845562227719	-2.3802286839
PPP1R11	-0.314606063343	6.45400591836	-2.85809180393	0.00487614405487	0.0851026327104	-2.38795229497
ABCC2	0.180774303244	5.41486353187	2.85717866585	0.00488944832251	0.0851026327104	-2.39034369961
TRAF3IP1	-0.106603096734	5.66235478083	-2.85714686198	0.00488991229667	0.0851026327104	-2.39042697804
AP2A1	-0.255058457235	6.37676415746	-2.8571158344	0.00489036498472	0.0851026327104	-2.39050822298
TATDN2	-0.224215235774	6.37402033941	-2.85582773535	0.00490919199447	0.085307666682	-2.39388038331
GPS1	-0.401758433232	6.93506806482	-2.85542919165	0.00491503055791	0.085307666682	-2.39492347043
CILP	0.444869976756	5.02777538273	2.85266336439	0.00495572432813	0.085901383871	-2.40215874599
H2AFY2	-0.160594670433	5.91496531725	-2.85075534564	0.0049839762649	0.0861818285519	-2.4071463897
MTRF1	-0.214653208988	5.82981120379	-2.85069185608	0.00498491887569	0.0861818285519	-2.40731230298
ZNF16	-0.168104921034	6.07991920221	-2.8477825963	0.00502828688755	0.0868182571731	-2.41491135368
GPX7	-0.451208263178	6.82733706415	-2.84690267	0.00504147155997	0.0868925349096	-2.41720837717
TOMM40	-0.386151645402	6.75905969347	-2.84662013917	0.00504571164732	0.0868925349096	-2.41794578184
EIF5A	-0.403512878256	6.98753259908	-2.84539669224	0.00506411016256	0.0869995979363	-2.42113822125
PDCD5	-0.25323686069	6.38147952211	-2.84533313774	0.00506506758355	0.0869995979363	-2.42130402572
ZNF671	-0.347143155505	6.4642946966	-2.83814514542	0.00517442415468	0.0887628226431	-2.44003512575
EML4	-0.221640214366	6.26258343227	-2.83708880648	0.00519067546828	0.0888140499054	-2.44278426167
ZFYVE21	-0.213152044493	6.20136708702	-2.83673379012	0.00519614769064	0.0888140499054	-2.44370799124
MORN3	-0.160574869078	6.0316899612	-2.83664417074	0.00519752991593	0.0888140499054	-2.44394115874
GOLGA8A	-0.56817404006	7.07958657254	-2.8359170263	0.00520875728571	0.0888912019777	-2.44583276587
TSPAN18	-0.238909970541	6.28954154499	-2.83473893663	0.00522699440021	0.0890876278532	-2.44889655115
RFWD3	-0.215032215269	5.90689955431	-2.83202761618	0.00526918788184	0.0896913304874	-2.45594339589
MRPS11	-0.392494981444	6.6678469451	-2.83034440759	0.00529553803601	0.0900241466122	-2.46031510087
DPP7	-0.14974465291	6.10714450025	-2.82950674147	0.00530869621553	0.0901321333106	-2.46248985964
ELAVL1	-0.19200809292	6.19960088781	-2.82513803075	0.00537780525177	0.0911633197472	-2.47382263563
TTC17	-0.140767428638	6.17144321568	-2.8242261098	0.00539233413237	0.0911633197472	-2.47618625537
PCBD1	-0.205061343223	6.30742263713	-2.82402221607	0.00539558749517	0.0911633197472	-2.47671463687
TSPAN13	-0.713799846698	7.50189738814	-2.82368083534	0.00540103863184	0.0911633197472	-2.47759923344
ST3GAL4	0.200904053966	5.32480047417	2.8235047979	0.00540385154433	0.0911633197472	-2.4780553499
AP3D1	-0.36390510891	6.89373697204	-2.82201557748	0.00542770139715	0.0913869807237	-2.48191293202
GEMIN4	-0.239594818322	6.40415610157	-2.82154572116	0.00543524603896	0.0913869807237	-2.48312964048
HPS6	-0.184564507964	6.08252726199	-2.82074847531	0.00544806956845	0.0913869807237	-2.48519372052
UPF3A	-0.294864010857	6.71715293113	-2.82057985911	0.005450785256	0.0913869807237	-2.48563020327
PHF6	-0.185870190807	6.06313506818	-2.82052846211	0.00545161328791	0.0913869807237	-2.48576324579
XRCC3	-0.124179350717	5.43564881534	-2.81944306286	0.0054691264312	0.0915072440801	-2.48857232453
FAM109A	-0.32324177605	6.48738157731	-2.81922771464	0.00547260721222	0.0915072440801	-2.48912954378
IL2RB	-0.790113823904	8.35821961668	-2.81606089244	0.005524027934	0.0922505698991	-2.49731938514
CDK10	-0.295411239654	6.43440525689	-2.81206219806	0.0055895851195	0.0932278031958	-2.50764880168
PTGS2	0.729705070351	7.29731565536	2.81068853319	0.00561226899506	0.0934252925662	-2.51119421868
ZNF609	-0.209565543426	6.27113123997	-2.81008029658	0.00562233982051	0.0934252925662	-2.51276357695
TPD52	-0.26009728108	6.14671278777	-2.81006520485	0.00562258990978	0.0934252925662	-2.51280251243
CWF19L2	-0.159265754889	5.74705117801	-2.80755013034	0.00566440981077	0.0940022294788	-2.51928859231
ACOT1	-0.176085931112	6.10428677605	-2.80619532031	0.00568705445382	0.0940933952389	-2.52278033309
CTNNAL1	0.337180541597	6.08130973184	2.80596049126	0.00569098782342	0.0940933952389	-2.52338540267
DNASE1	-0.122072153658	5.62576264457	-2.80594671058	0.00569121872584	0.0940933952389	-2.5234209091
SLC2A4RG	-0.128774386526	5.99709262412	-2.80385733258	0.00572632623977	0.0945557835327	-2.5288024615
MRPS10	-0.28212215114	6.66825047319	-2.80179678235	0.00576114247702	0.0950122164673	-2.53410624798
ZNF83	-0.62804388907	6.78419532775	-2.7989458723	0.00580963104507	0.0955375752765	-2.54143863651
MCCC1	-0.562867373483	7.17215218293	-2.7981610318	0.00582304477919	0.0955375752765	-2.54345603085
ANAPC5	-0.359142772439	7.00349180885	-2.79813949446	0.00582341327178	0.0955375752765	-2.54351138439
DCPS	-0.530488071991	7.16866186493	-2.79795205345	0.0058266211865	0.0955375752765	-2.54399311412
LLGL2	-0.158743563642	5.98479133595	-2.79773984942	0.00583025484397	0.0955375752765	-2.54453845074
RCL1	-0.128100757069	5.66386047545	-2.79738806162	0.00583628319857	0.0955375752765	-2.54544241781
ARHGEF9	-0.265651701256	6.26144811228	-2.78926552652	0.00597706174652	0.0977212700114	-2.56628606265
GAB1	0.159961182216	5.27010051884	2.78737794608	0.00601021648025	0.0981421662737	-2.57112209918
SMPDL3A	0.294208928311	5.34808439846	2.78602832685	0.00603402462467	0.0984095912618	-2.57457806394
TRMT1	-0.25524706269	6.38262561244	-2.78532186351	0.00604652127963	0.0984201188073	-2.57638650357
PDE6G	-0.138064301187	5.90225732524	-2.78515175535	0.00604953384499	0.0984201188073	-2.57682189341
ENOSF1	-0.361304451808	6.57238330179	-2.78436631604	0.00606346146296	0.0985256689006	-2.5788319068
ANKRD46	-0.320672473462	6.46129108704	-2.78026563846	0.00613665069708	0.099592726938	-2.58931767217
FEN1	-0.218615460928	6.39435978949	-2.77887186339	0.00616170932301	0.0998770092591	-2.59287851188
TMEM107	0.172392513281	5.99544614554	2.77767666523	0.00618327183381	0.100086054603	-2.59593074833
BRPF3	0.277652322217	5.19551144451	2.77698144408	0.0061958458335	0.100086054603	-2.59770562697
FCRL1	-0.41050773035	6.32008554726	-2.77690228952	0.00619727892281	0.100086054603	-2.59790768091
FLYWCH1	-0.117838214232	5.9322911836	-2.77523997336	0.00622744480234	0.10033024335	-2.60214979939
GUCY2D	0.157671353328	5.42459243983	2.77509510828	0.00623007996935	0.10033024335	-2.60251937731
TSPAN17	-0.153589343653	6.06484205815	-2.77481779528	0.00623512725795	0.10033024335	-2.60322680638
TPCN1	-0.153356004826	6.3259377506	-2.77429911274	0.00624457762241	0.100356043578	-2.60454980198
ZNF320	-0.338760329273	6.16885917197	-2.77361261014	0.00625710568688	0.100356043578	-2.60630051238
DDA1	-0.204688422552	6.35841589051	-2.77330552689	0.00626271707907	0.100356043578	-2.60708350641
FBXL15	-0.13672828094	6.35068374411	-2.77295145135	0.00626919285008	0.100356043578	-2.60798622375
CTSG	0.40887426954	5.91274952417	2.77137765335	0.00629805015239	0.100356043578	-2.61199737779
ZNF608	0.464059619769	4.6943323116	2.77121987715	0.00630094980169	0.100356043578	-2.6123993908
ACOX2	0.406087132802	4.75903106177	2.77118262577	0.00630163459369	0.100356043578	-2.61249430414
NDUFV1	-0.337716146516	6.82872979811	-2.77113406687	0.00630252735344	0.100356043578	-2.61261802636
MORC2	-0.257741167509	6.40545987195	-2.7706599226	0.00631125058293	0.100356043578	-2.61382598645
ZAP70	-0.504786435092	7.65877458107	-2.77059145827	0.00631251108512	0.100356043578	-2.61400039519
CDADC1	0.131251088326	5.87845000023	2.76966840372	0.00632952787529	0.1004044684	-2.6163514433
ZNF275	-0.236251494607	6.45444658407	-2.76960379783	0.00633072046468	0.1004044684	-2.61651597015
ZMYND11	-0.135060148612	6.04137953538	-2.76910775901	0.00633988387691	0.100429524141	-2.61777907919
PHPT1	-0.395450521201	7.01490747345	-2.76704384185	0.00637814057967	0.100914833568	-2.62303243963
SLC38A1	-0.368577467321	6.89471045725	-2.76617936592	0.00639422673781	0.101039849719	-2.62523177537
ZNF236	-0.23971402483	6.03000185579	-2.76579979886	0.00640130136027	0.101039849719	-2.62619724688
ZBTB39	-0.168389314411	6.01352108425	-2.76517265059	0.00641300615523	0.10108725004	-2.62779220834
LARS	-0.491449193324	7.19973132377	-2.76482136437	0.00641957088903	0.10108725004	-2.62868545641
POLR1B	-0.165676808032	6.17691102143	-2.76434175308	0.00642854358583	0.101108316754	-2.62990484398
ALMS1	-0.26969788	6.36685472121	-2.76355393528	0.00644330703319	0.101220302539	-2.63190741877
SWAP70	-0.287708322742	6.50521745058	-2.76207068475	0.00647118630426	0.101537820174	-2.63567634109
SLAMF7	-0.35889874886	6.98126345826	-2.76125875227	0.00648649382106	0.101657559376	-2.63773868234
CHST13	0.241385498272	5.75144075346	2.76046422227	0.00650150508992	0.101772378139	-2.6397562933
KIF5C	-0.152867371925	5.71676584109	-2.75915734489	0.00652626494688	0.102039346743	-2.64307381265
BRSK1	0.193936539518	6.19598152019	2.75853500608	0.00653808574797	0.102103619765	-2.64465312895
POU2F2	-0.41054019348	6.7785763057	-2.75750290756	0.00655773247427	0.102289812905	-2.64727159151
ZNF232	-0.368304884018	6.61536495052	-2.75639448261	0.00657889184352	0.102499134922	-2.65008271578
PIK3C2B	-0.506768711201	7.04253482138	-2.75577459136	0.00659075233101	0.10256325866	-2.65165440587
NCOA7	0.175045310405	5.79829844136	2.75305776503	0.00664296327519	0.10325441626	-2.65853897792
TYSND1	-0.286388117856	6.20218842656	-2.75204089117	0.0066626015867	0.103438256521	-2.66111421672
CLUAP1	-0.315861057736	6.16438635478	-2.75142329731	0.0066745545481	0.103502489321	-2.66267785921
UBASH3A	-0.467118603242	6.93810398314	-2.74607657088	0.00677885241422	0.104996891838	-2.67620166937
AZU1	0.362181337504	5.89434166932	2.74523786614	0.00679534650055	0.105129408536	-2.67832091139
TXNL4A	-0.146863793972	6.32722098077	-2.74430196496	0.00681379506811	0.105291818071	-2.68068506238
STAB1	0.157517666694	5.93281047739	2.74235832305	0.00685225363365	0.105762697984	-2.68559251936
NCOA5	-0.347413776418	6.42218164683	-2.74135392583	0.00687220461125	0.105947154443	-2.68812727313
SSBP4	-0.242006373427	6.68710926692	-2.74046861539	0.00688983378997	0.106095428931	-2.69036080008
MRPL38	-0.409547865863	6.5995153841	-2.73989391816	0.00690129968773	0.106143318296	-2.6918103415
MRPL46	-0.44249739469	6.9528954596	-2.73950975652	0.00690897382551	0.106143318296	-2.69277914824
AP4M1	-0.14489554671	5.79582321857	-2.73724109095	0.00695445153133	0.10671819424	-2.69849794134
NUP88	-0.396883435298	6.73989077375	-2.73383838785	0.00702317149202	0.107647986191	-2.70706739248
NOC3L	-0.442224385701	6.81579310162	-2.73270730852	0.00704615047425	0.107875341885	-2.70991380558
POLE	-0.105824164817	6.04221486428	-2.73202944758	0.00705995454277	0.107961868372	-2.7116191656
GNL3	-0.3938392265	6.75450804947	-2.72959018589	0.00710983123774	0.108490813692	-2.71775269933
NLGN3	0.226523050363	5.28931590779	2.72953669743	0.00711092851205	0.108490813692	-2.717887141
API5	-0.192540941931	6.26976543979	-2.7285271467	0.00713166748988	0.108682016765	-2.72042417231
NDRG2	-0.218491577713	5.44092841254	-2.72743817721	0.00715409942749	0.10882443083	-2.7231598378
HDAC6	-0.0984357381103	5.87204587398	-2.72727590163	0.00715744765184	0.10882443083	-2.72356741579
ATRN	-0.207123929566	6.21602458286	-2.72640836443	0.00717537162135	0.108903926104	-2.72574598731
TEX261	-0.263937612875	6.71735337883	-2.7259030011	0.00718583155626	0.108903926104	-2.727014775
MAGEF1	-0.182034284183	6.20042356416	-2.72581741099	0.00718760445593	0.108903926104	-2.72722964036
GJB6	0.479220556186	4.74217119197	2.72488903784	0.00720686012333	0.108903926104	-2.72955983734
B4GALT7	-0.256774070184	6.34498715997	-2.724692748	0.00721093741484	0.108903926104	-2.73005242912
ACSS1	-0.178083338657	5.47218666015	-2.72464078373	0.00721201715574	0.108903926104	-2.73018282873
GSPT2	-0.267907254258	6.57121350054	-2.72399925696	0.00722535921697	0.108981129966	-2.73179249745
JAG1	0.101493337749	5.42902636225	2.72298639493	0.00724646962774	0.109175195996	-2.73433319636
ZDHHC19	0.19121624756	5.30525684972	2.72152610808	0.00727700383787	0.109447944734	-2.737994733
ZNF182	-0.368424633757	6.50556840107	-2.72125044119	0.00728278102775	0.109447944734	-2.7386857441
TCF4	-0.310009264053	6.54570387262	-2.7209364235	0.00728936700564	0.109447944734	-2.73947281189
TEX264	-0.375809739029	6.9220898619	-2.71865234571	0.00733743425183	0.110044894447	-2.74519526231
PRDX3	-0.336124659407	6.64290343097	-2.71679784694	0.00737667232026	0.110300375452	-2.7498382742
CHI3L2	-0.265859595102	6.1595975906	-2.71673668449	0.0073779696474	0.110300375452	-2.74999135479
MOCS2	-0.172728112029	6.13903388858	-2.71666663366	0.00737945576156	0.110300375452	-2.75016667788
OSGEP	-0.616322370455	7.22954305474	-2.71128109539	0.00749452415897	0.11189400613	-2.76363339094
EYA3	0.110706803131	5.62357827564	2.71046585716	0.00751208362913	0.111940803814	-2.76566982075
INHBB	0.29178966095	4.83448535806	2.71035082709	0.00751456426722	0.111940803814	-2.76595711643
TRAK1	-0.296932536271	6.63970905495	-2.70855068881	0.00755348125716	0.112394103695	-2.77045165556
NGRN	-0.483857424379	7.14843843791	-2.70494374277	0.00763200920087	0.113423837449	-2.77944928031
SLC7A9	0.426647025965	4.70454587936	2.70458706961	0.00763981446837	0.113423837449	-2.7803384235
FAIM3	-0.805360080501	8.31755047723	-2.70324549131	0.00766923769835	0.113629463124	-2.78368186914
NSUN6	-0.320764156143	6.4865504207	-2.70317323378	0.00767082534415	0.113629463124	-2.78386190496
KIF27	0.323135192001	4.65810636964	2.70200634057	0.00769650561071	0.113882484696	-2.78676871777
DTYMK	-0.113301669295	5.72851062077	-2.70149641048	0.00770775225515	0.113916677918	-2.78803863377
PELO	0.254083171566	5.03746594697	2.7011219503	0.00771602054612	0.113916677918	-2.78897104147
DOCK10	-0.558300586948	6.98527003562	-2.70029875611	0.00773422536929	0.114058292389	-2.79102038899
TP53INP1	0.224605493877	5.86650986228	2.69955152503	0.0077507839328	0.11417534107	-2.79288013769
ZNF404	-0.344486335564	4.93207197619	-2.69609704861	0.00782775261591	0.115181030992	-2.80147178469
MGA	-0.140643801676	5.62825779266	-2.69569699633	0.00783671066658	0.115184860552	-2.80246611521
AKR1C3	-0.556749922157	7.26235098657	-2.69458393895	0.00786168330284	0.115336003794	-2.80523192
LUZP1	-0.131750382741	5.95891263546	-2.69433587749	0.00786725863049	0.115336003794	-2.80584818035
GCM1	0.222272532934	5.25807577031	2.69365995512	0.0078824685453	0.115336003794	-2.80752711784
HGF	0.253168137432	5.15001718608	2.693535334	0.00788527572996	0.115336003794	-2.80783662527
AP4B1	-0.131615715059	5.64675595219	-2.6933017481	0.00789053986538	0.115336003794	-2.80841672142
SHMT2	-0.607634737485	7.3378318595	-2.69132286876	0.00793526398927	0.115852349126	-2.81332932316
ACADS	-0.125285071425	6.14315513416	-2.69096567382	0.00794336124791	0.115852349126	-2.81421571829
ZNF689	-0.340959802857	6.75491356538	-2.69011419212	0.00796269365643	0.116006547956	-2.81632827938
STX2	-0.336561413173	6.47055992119	-2.68822433275	0.00800575399058	0.116505714393	-2.82101494057
CDKN1C	-0.310701394009	6.68424728779	-2.68669643603	0.00804072087836	0.116803527529	-2.82480179567
SRPRB	-0.391004778312	6.75665756486	-2.68655963328	0.00804385842378	0.116803527529	-2.82514076311
FMNL3	-0.263824025059	6.15369505872	-2.68610139122	0.00805437618695	0.11682815317	-2.82627607358
PTPN4	-0.382899406075	6.54435866693	-2.68490846171	0.00808181516091	0.116976471734	-2.82923077683
POLR1E	-0.168697880804	5.63868784023	-2.68488881637	0.00808226773668	0.116976471734	-2.8292794254
ACADSB	-0.185483330227	6.14301212127	-2.68425888407	0.00809679183566	0.117058749214	-2.83083918223
TLE2	-0.144685422453	5.93009887122	-2.68257392545	0.00813575732336	0.11749382141	-2.83500963317
LZTR1	-0.406292184099	6.9589817045	-2.67875030164	0.00822481011959	0.118453832632	-2.84446472719
MAD1L1	-0.429331250618	7.17787455379	-2.67873414831	0.00822518819497	0.118453832632	-2.84450464544
OGFOD2	-0.144581672199	6.16781524623	-2.67855800689	0.00822931187733	0.118453832632	-2.84493991353
HLA-DQB1	-0.58060058065	7.3072994683	-2.67818668835	0.0082380110137	0.118453832632	-2.84585740465
COMT	-0.173603857882	6.51169359403	-2.67535326025	0.0083046658776	0.119212879138	-2.8528547362
GTPBP4	-0.294225919467	6.53637397526	-2.6750099866	0.00831277421855	0.119212879138	-2.85370201755
AASDH	-0.330387851644	6.57707337401	-2.6741027495	0.0083342381851	0.119212879138	-2.85594082214
SLC22A18AS	0.165840142727	6.01236557728	2.67392262562	0.00833850561905	0.119212879138	-2.85638523521
PPFIA1	0.153106542917	6.15717453151	2.67391732396	0.0083386312541	0.119212879138	-2.85639831539
ZBTB20	-0.314592944039	6.21139847389	-2.67339497546	0.00835101789496	0.119212879138	-2.85768693142
PAQR4	0.121847353214	6.0605205224	2.67327718185	0.00835381347428	0.119212879138	-2.85797749279
EXT1	0.121203695466	5.47499793968	2.67041550713	0.00842198953958	0.12005641278	-2.86503282506
ZDHHC23	-0.205851225786	5.6578770233	-2.66952448137	0.00844331958103	0.120231055066	-2.86722821415
DZIP3	-0.147592825478	5.8868104992	-2.66661498058	0.00851330966685	0.121097486486	-2.87439228693
DRG2	-0.265648691349	6.81501169709	-2.66480288451	0.00855716530361	0.121590708279	-2.87885064435
PRKX	-0.423211344369	7.08629935651	-2.66392209625	0.00857855539306	0.12176399686	-2.88101668511
ABCF2	-0.164055218828	6.28226735992	-2.66268974867	0.00860856419962	0.122059117447	-2.8840461954
SNRPB2	-0.32644527528	6.61416934848	-2.66167540953	0.00863333538185	0.122191562007	-2.88653881824
MYO1G	-0.366257090482	7.53603951244	-2.66152302796	0.00863706224854	0.122191562007	-2.88691320432
SCN3A	-0.322530520194	5.26291079617	-2.66117474323	0.00864558586429	0.122191562007	-2.88776883174
PARP2	-0.232225923476	6.43666070075	-2.66001830164	0.00867394210599	0.122461636791	-2.89060912258
CEP290	-0.171272930533	5.7397734464	-2.65796178952	0.00872457580132	0.122666468434	-2.89565728033
CCDC77	-0.202694798993	5.80073642913	-2.65790590425	0.0087259554771	0.122666468434	-2.89579441358
MTX2	-0.272055803812	6.53473269726	-2.65788155475	0.0087265566707	0.122666468434	-2.89585416244
OGFOD1	-0.313709717543	6.64040189823	-2.65745685778	0.00873704852887	0.122666468434	-2.89689620495
UQCRC1	-0.47503869102	7.65125151105	-2.65691791701	0.00875037909697	0.122666468434	-2.89821834061
EHBP1	-0.250861785859	6.28839464849	-2.6566780678	0.00875631760965	0.122666468434	-2.89880666337
ACTR8	-0.12207702518	6.15082324519	-2.65663611803	0.00875735663276	0.122666468434	-2.89890955643
IFT172	-0.127582497484	5.84823370033	-2.65642641723	0.00876255222672	0.122666468434	-2.89942388181
ZIK1	-0.154708851272	5.53484626641	-2.65391231344	0.00882505921112	0.123411044491	-2.90558726818
SH3PXD2A	-0.212125683869	5.22594101524	-2.6532369196	0.0088419196406	0.123516394304	-2.90724211189
ICAM2	-0.778384417751	8.3398382703	-2.6526550767	0.0088564679805	0.123589257604	-2.90866743209
ZNF134	-0.250617507721	6.50094813142	-2.65205667228	0.00887145295095	0.123636537285	-2.91013302709
BAK1	-0.515782566663	6.85753265513	-2.65177445475	0.00887852804937	0.123636537285	-2.91082412224
NR3C2	-0.291020616013	6.49964081405	-2.65025859893	0.00891661723278	0.12403651472	-2.91453501473
MFNG	-0.497280978695	7.21046197676	-2.64894645611	0.00894970665468	0.124366175475	-2.91774565522
BTLA	-0.42771491425	6.66664214926	-2.64733462918	0.00899050506276	0.124802157805	-2.92168761147
ZMYM5	-0.129210335654	5.65731710952	-2.64469605911	0.00905765451343	0.125602637405	-2.92813592391
UBTF	-0.24094644355	6.4808615129	-2.64375840548	0.00908162574731	0.125803315661	-2.93042602057
SPAG7	-0.528040011096	7.67108665507	-2.64173199439	0.0091336267381	0.126391451299	-2.9353727509
NIPA1	-0.144806926077	5.57476798809	-2.63845238638	0.00921835588624	0.127430779751	-2.94337140996
GTF3C5	-0.201029773443	6.44044088781	-2.63731279586	0.00924796284764	0.127706748688	-2.94614865614
ELAC1	-0.131595060346	5.70323015764	-2.63687973	0.00925923650819	0.127729238623	-2.94720377669
NOL3	0.123894230717	5.44529493601	2.63649873711	0.00926916483642	0.127733142486	-2.94813189689
MRPL14	-0.414784506489	7.26128217232	-2.63604654153	0.00928096109454	0.127762752365	-2.949233313
TSPYL5	-0.232549823699	5.78641929005	-2.6351853249	0.00930346476567	0.127939547136	-2.95133051081
PRL	0.581115102318	4.52028279754	2.63381363211	0.00933940878521	0.128300612596	-2.95466951493
ASB1	-0.261283897657	6.04827361144	-2.63173720613	0.00939405787801	0.12881802898	-2.95972099536
CRY2	-0.327418382286	6.67556224981	-2.631643622	0.00939652767457	0.12881802898	-2.95994857951
METTL7B	0.66989403876	4.74233114827	2.63078734844	0.00941915293743	0.128940419567	-2.96203058202
ANKDD1A	-0.286063012659	5.85695055254	-2.63056906965	0.00942492835014	0.128940419567	-2.96256122179
PLEKHG4	-0.155924730706	5.82182383347	-2.62941856917	0.00945542206911	0.129224101611	-2.96535744952
RBM19	-0.131731132373	6.05246281006	-2.62743220656	0.00950827937405	0.129716474944	-2.97018258138
SLC26A8	0.408928455727	5.77054950535	2.62732875229	0.00951103958097	0.129716474944	-2.97043379454
WFIKKN1	0.229666371786	5.51499676883	2.62673523764	0.00952688877483	0.129798958894	-2.97187482487
HYOU1	-0.291386661604	7.0257351891	-2.62625053883	0.00953984979795	0.1298419639	-2.97305143544
GOLGA3	-0.162204932614	6.13721429283	-2.62408677933	0.00959790344154	0.130228766011	-2.97830157678
C1R	0.179603342875	5.25877913251	2.6237712473	0.0096063956923	0.130228766011	-2.97906685484
RAB43	0.155117365318	6.0844299825	2.62374517956	0.00960709758394	0.130228766011	-2.97913007471
UCK1	-0.0922650107564	6.13486777738	-2.62345136305	0.00961501198652	0.130228766011	-2.97984260335
TOB2	-0.168557351479	6.13737312622	-2.62336133782	0.00961743813022	0.130228766011	-2.98006090725
KCNH3	0.119931403089	5.95035904017	2.62167585012	0.00966296325069	0.130711565198	-2.9841468233
SPOCK2	-0.616985288533	7.56980104819	-2.61995716405	0.00970958479227	0.131196895101	-2.98831076293
SCAND1	-0.228324563383	7.00242289564	-2.61962364137	0.00971865544775	0.131196895101	-2.98911851638
NHP2L1	-0.465513770833	7.08423691042	-2.61883827242	0.00974004489011	0.131351745906	-2.99102022056
BLNK	-0.552655772774	7.18509627023	-2.61634123454	0.00980833333773	0.132138106197	-2.99706314505
CLIC2	0.236180645679	5.96612616172	2.6154009934	0.00983415833459	0.132336466391	-2.99933720671
HMP19	0.651350408746	4.27136024916	2.61507803009	0.00984304307141	0.132336466391	-3.00011815258
DLAT	-0.200253550131	6.40214526485	-2.61341899065	0.00988879730806	0.132698280625	-3.00412843472
LPIN1	-0.299758467294	6.56546282889	-2.61337565765	0.00988999493896	0.132698280625	-3.00423314963
CLEC5A	0.410733307486	6.39054285522	2.61190924545	0.00993060044568	0.133108240589	-3.00777582891
ACYP1	-0.431536352537	6.9160233733	-2.61050702924	0.00996956859022	0.133495446755	-3.01116172856
DHFRL1	-0.256547403604	6.2205730007	-2.60919768208	0.0100060800306	0.133783260558	-3.01432188784
CARD9	-0.248469161462	6.49653533928	-2.60901201322	0.0100112671761	0.133783260558	-3.01476989007
ZNF268	-0.134150861917	5.49885186219	-2.6082771293	0.0100318218282	0.133897595272	-3.01654281452
HPD	0.39756231906	4.92441376932	2.60798351851	0.0100400447108	0.133897595272	-3.01725103046
ELOVL5	0.246089202957	6.44047927525	2.60656264902	0.010079923407	0.134294190824	-3.02067727311
DRAP1	-0.689352868311	7.78596146695	-2.60511392134	0.010120730627	0.134702347431	-3.02416894484
SRM	-0.4646453024	7.10904844248	-2.60446177042	0.0101391486222	0.134765485452	-3.02574015978
ZNF513	-0.122891449999	6.09648699556	-2.60422555781	0.0101458271536	0.134765485452	-3.02630917417
APITD1	-0.168877933117	5.7614687554	-2.60276624186	0.0101871747594	0.135050041103	-3.02982349133
RAD52	-0.0977005739698	5.53018395175	-2.60274965377	0.0101876456288	0.135050041103	-3.02986342839
WDR61	-0.256758469536	6.55968702916	-2.60219845004	0.0102033032257	0.135122344618	-3.03119036072
NUMBL	-0.143029886167	6.50691732149	-2.60082480307	0.0102424175041	0.135449373804	-3.03449607805
PDE6H	0.312665451759	4.73610899368	2.60061323878	0.0102484537153	0.135449373804	-3.035005072
EPHB6	-0.284640043503	6.43245109399	-2.59996491499	0.0102669711814	0.13547495931	-3.03656461344
DPP9	-0.110083389045	5.80079242544	-2.59955682417	0.0102786425203	0.13547495931	-3.0375460937
RRAS2	-0.298124679588	6.49126572379	-2.59947167176	0.0102810793707	0.13547495931	-3.03775087214
GLS	-0.209859138465	6.15436945035	-2.59812628982	0.0103196498549	0.135848034819	-3.04098549895
MAT2A	-0.548169073496	7.20924431507	-2.59771055277	0.0103315948187	0.135870218654	-3.04198472434
TMEM56	0.557151425005	4.41800222578	2.59203808439	0.0104958226027	0.137893034452	-3.05560398935
OGG1	-0.19832726025	6.20328410909	-2.59026830022	0.0105475389295	0.138435141768	-3.05984759384
PTP4A3	-0.277712696513	6.47230036152	-2.58973022989	0.0105633076522	0.138504834889	-3.0611372609
TCN1	0.481469208883	6.45561043046	2.58864394703	0.0105952068856	0.138652308326	-3.06374016125
AURKA	0.129118881134	5.3112705514	2.58863416004	0.0105954946784	0.138652308326	-3.06376360786
PLS1	0.467505359677	4.75195835257	2.58605350675	0.0106716259725	0.139458971072	-3.06994324234
RNF125	-0.373417312565	7.25269250467	-2.58583145581	0.010678199552	0.139458971072	-3.07047470358
EIF2B5	-0.188211682893	6.24606000077	-2.58463188711	0.0107137744308	0.139633831007	-3.0733450573
PDPR	-0.205648987676	6.38289979217	-2.58455420617	0.0107160818328	0.139633831007	-3.07353089212
CACNA1E	0.454825111685	4.46894665809	2.58381090662	0.0107381830676	0.139633831007	-3.07530881813
ZFYVE16	0.154352997976	5.62279570773	2.58355197552	0.0107458917223	0.139633831007	-3.07592805581
ALDH18A1	-0.185439413336	6.41511086	-2.58333530171	0.0107523461509	0.139633831007	-3.07644619107
ZC3H3	0.132682118746	5.55517302598	2.58293844309	0.0107641770782	0.139633831007	-3.07739510237
COG1	-0.257896148814	6.10994718634	-2.58289757199	0.0107653961684	0.139633831007	-3.07749281994
CDKN2B	0.198078269786	4.98744702279	2.58125058366	0.0108146252944	0.140135110346	-3.08142938645
PREPL	-0.117745146768	5.86608699885	-2.58033456914	0.0108420927181	0.140334514111	-3.08361781876
CAMKK1	0.204852656408	5.54937826574	2.58003105571	0.0108512076153	0.140334514111	-3.08434278071
CHRNA10	0.254803213475	5.12592277148	2.57943359328	0.0108691702824	0.140429680049	-3.08576963247
MAP4K2	-0.289682212618	6.60431931856	-2.57889349037	0.0108854314091	0.140502698003	-3.08705923999
CCL22	0.282921000125	5.45126754681	2.57694335199	0.0109443270777	0.141125339328	-3.09171355179
DGCR6	-0.29280353442	6.93088331548	-2.57396529417	0.0110348187304	0.1421537981	-3.09881496633
MPND	-0.110095197478	6.27598228741	-2.57159226084	0.0111074061362	0.142949834268	-3.10446829621
FASTK	-0.302977574977	7.01620715159	-2.5674389604	0.0112354809033	0.144457741362	-3.11435135934
ITPA	-0.543238617939	7.52384526852	-2.56701051843	0.011248767799	0.144488294823	-3.11537003794
DPM2	-0.441853714794	6.94684631037	-2.56583067203	0.0112854302209	0.144727309675	-3.11817448098
THG1L	-0.241802491668	6.5718080941	-2.5657084945	0.0112892328698	0.144727309675	-3.11846482444
GFI1	-0.440865956758	6.77578951107	-2.56088263545	0.011440354938	0.146456749237	-3.12992294463
MRPL24	-0.388325545091	7.16551626517	-2.56069543435	0.0114462535272	0.146456749237	-3.13036702312
D2HGDH	-0.328381897295	6.68668571306	-2.560109724	0.0114647265086	0.146551518488	-3.13175625407
POU6F1	-0.128715320317	5.95114893774	-2.55864768465	0.0115109551112	0.14689250886	-3.13522276202
SEMA6B	0.182874147848	5.43432822768	2.5580965619	0.0115284245269	0.14689250886	-3.13652901009
PEX16	-0.279954360875	6.71917545843	-2.55799488784	0.0115316499733	0.14689250886	-3.13676996567
ZSCAN2	-0.144228007691	5.87945162979	-2.55786503456	0.0115357705365	0.14689250886	-3.13707768996
H19	0.244402045375	5.04284336944	2.55708450885	0.011560566354	0.147066839794	-3.13892706748
RAB30	-0.15304298667	5.53966347509	-2.55661985591	0.0115753501698	0.147113591457	-3.14002777163
STK36	-0.228858842126	6.3556259684	-2.55471841226	0.0116360249247	0.147586037952	-3.1445301503
CPEB4	0.244500956913	6.14540139383	2.55446938054	0.0116439925598	0.147586037952	-3.14511959966
MUM1	-0.389972953226	6.58190654481	-2.554408002	0.0116459570837	0.147586037952	-3.14526487245
CLN8	-0.129421372611	5.90323990169	-2.55319165434	0.0116849496672	0.14793489932	-3.14814310826
FLAD1	-0.277696436449	6.73218479336	-2.55285298589	0.0116958271984	0.14793489932	-3.14894427467
DFFB	-0.551753776416	6.98826914054	-2.54976165196	0.0117955364699	0.149053711327	-3.15625276381
NUP133	-0.133523364017	6.15957786479	-2.54757679664	0.0118664663907	0.149807068076	-3.16141329401
ARHGAP10	-0.146764674471	6.1443870183	-2.54669000886	0.0118953642201	0.150028865112	-3.16350669485
UTP20	-0.168849739408	5.75984263451	-2.54540362443	0.0119373957788	0.150301503044	-3.16654222334
CHMP7	-0.624085889019	7.62302935379	-2.54533383404	0.0119396799216	0.150301503044	-3.16670687022
OLR1	0.570228634236	4.7958732395	2.54467494096	0.011961263882	0.150322387751	-3.1682611032
ABCD1	0.171221131484	6.23159795944	2.54459023729	0.0119640411304	0.150322387751	-3.16846088019
PTTG2	0.252171488321	4.72714100327	2.54374753311	0.0119917030293	0.150475731692	-3.17044810102
NGDN	-0.26666134747	6.37450432432	-2.54352640791	0.0119989709784	0.150475731692	-3.17096944733
DFFA	-0.204376414032	6.50497140608	-2.54209926974	0.0120459731508	0.15092225396	-3.17433321191
HSD17B8	-0.369397694582	6.89904889028	-2.54079089575	0.0120892086508	0.151126552015	-3.17741553457
POLD1	-0.225635573061	5.84704438934	-2.54064693748	0.0120939742569	0.151126552015	-3.17775458903
HLA-DQA1	-0.574180033728	6.71981410428	-2.54057021495	0.0120965147728	0.151126552015	-3.17793528088
EFCAB2	0.19786414311	5.13457113026	2.53934751659	0.0121370665555	0.151490266159	-3.18081422689
MRPS9	-0.534658318577	7.22534516481	-2.53868039357	0.0121592435075	0.151562478946	-3.18238449037
ZC3HC1	-0.401339040335	6.81157557256	-2.53841114655	0.0121682042671	0.151562478946	-3.18301813295
PLD4	-0.2452634255	5.65095105028	-2.53748279334	0.0121991459615	0.151562478946	-3.1852024371
TULP3	-0.109703065765	6.13003176753	-2.53745760918	0.0121999863213	0.151562478946	-3.18526168226
PLAG1	-0.270237276097	5.47119933017	-2.5374549306	0.0122000757046	0.151562478946	-3.18526798352
CLDN15	-0.105337224067	6.19553945446	-2.53561274446	0.012261687941	0.152159025699	-3.18960022266
PAX5	-0.159777460588	5.87743782755	-2.53533281724	0.0122710744881	0.152159025699	-3.19025827139
SCN9A	0.478594631967	4.19321058544	2.53343228237	0.0123349736274	0.152674084567	-3.19472426508
AIP	-0.605593612431	7.8690311703	-2.53306204641	0.0123474561697	0.152674084567	-3.19559391219
MYO9A	-0.192210640851	5.99813149608	-2.53303779892	0.0123482740705	0.152674084567	-3.19565086306
UBL4A	-0.395357984414	7.1305438306	-2.53272804452	0.012358726773	0.152674084567	-3.19637834946
GPR35	-0.14474295862	6.05016638848	-2.53214988267	0.0123782581008	0.152772853708	-3.19773599768
ITGB1BP1	-0.231273967934	6.43798797562	-2.53092804166	0.0124196249247	0.153140682381	-3.2006042111
ECSIT	-0.399370233855	6.88690851962	-2.53018489756	0.0124448453628	0.153263428079	-3.20234808762
SYNGR3	0.322142687677	5.24141512278	2.52995296739	0.0124527258637	0.153263428079	-3.20289224368
VEGFB	-0.129920358116	5.82511865162	-2.52935886893	0.0124729324508	0.1533695863	-3.20428591336
ZNF710	-0.159817301706	6.02556055174	-2.52895558439	0.0124866657466	0.153396024565	-3.2052317905
ZNF7	-0.126703820815	5.40371245173	-2.52774603269	0.0125279365077	0.153432185298	-3.20806788703
HSDL2	0.301405432532	6.10828105765	2.52749709942	0.0125364454105	0.153432185298	-3.20865141947
BCL11A	-0.393445085564	6.93509999974	-2.52737070349	0.0125407677864	0.153432185298	-3.20894768811
RGMA	0.36818065891	5.04959476363	2.52717330138	0.0125475210351	0.153432185298	-3.20941036622
ANXA1	0.283598888233	6.87088588523	2.5269606545	0.0125547994555	0.153432185298	-3.20990873859
CDK9	-0.116185835631	5.55973777813	-2.52683433903	0.0125591247348	0.153432185298	-3.21020476116
ZADH2	-0.312521462972	6.39397684528	-2.52622259924	0.0125800907186	0.153546674089	-3.21163819306
COQ7	-0.153710146896	5.9786230383	-2.52445743471	0.0126407632759	0.154106586566	-3.21577255711
PTX3	0.439640448995	6.14141934252	2.52409299765	0.0126533223129	0.154106586566	-3.21662581166
LSM4	-0.633690215706	7.3529973904	-2.52387399329	0.0126608748912	0.154106586566	-3.21713851122
CEP135	-0.197501716205	5.85621714981	-2.52209780825	0.0127222774235	0.154711772194	-3.22129514149
WDR75	-0.517150447825	7.08399389937	-2.5210307785	0.0127592924129	0.15501954993	-3.22379091907
SAFB	-0.400932478798	6.55498582985	-2.52032057111	0.0127839826618	0.155177160761	-3.22545155546
ANK3	-0.149210854956	5.63687693027	-2.51899762452	0.0128300885946	0.155594197123	-3.22854378306
PDE5A	0.296510988503	4.89032483189	2.51713548886	0.012895237608	0.156241200039	-3.23289378354
PCSK7	-0.622225471588	7.35804104264	-2.51494379909	0.012972295109	0.156890257114	-3.23800986137
GLCCI1	-0.136199140538	6.22024653307	-2.51461962495	0.0129837275931	0.156890257114	-3.23876623737
SDF4	-0.338560202666	7.31915718088	-2.51460203764	0.0129843480931	0.156890257114	-3.23880727022
SLC22A14	0.322462630655	5.35471821129	2.51369335842	0.0130164433901	0.157134694454	-3.24092694761
ZNF740	-0.0876675562341	5.75359869952	-2.5128864542	0.0130450033095	0.157336046291	-3.24280862666
PRKCH	-0.327581222908	6.91419415421	-2.51166215621	0.0130884435678	0.15768516296	-3.24566260111
TMEM41A	-0.263796498075	6.51097055573	-2.51139996693	0.0130977632905	0.15768516296	-3.24627362792
AK5	-0.195777096049	5.86197133686	-2.51073616027	0.0131213853269	0.157826072555	-3.24782035497
METTL2A	-0.3674525095	6.63131651244	-2.50969642379	0.0131584615869	0.15812840907	-3.25024227894
FKBP2	-0.467526027385	7.29461865987	-2.50394971798	0.0133650778547	0.160317305525	-3.26361187967
RABGEF1	0.292406453166	6.24931057291	2.50368626565	0.0133746190458	0.160317305525	-3.26422412377
KLHL18	0.107883143921	6.00185533989	2.50338736081	0.0133854515484	0.160317305525	-3.26491868549
CD247	-0.743939550536	8.33200702336	-2.50328863434	0.0133890311796	0.160317305525	-3.26514807839
MRPS26	-0.33952436491	6.4314156769	-2.50218496915	0.0134291061617	0.160540121608	-3.267711902
HBE1	0.423756215811	5.01811586288	2.50210854548	0.0134318851274	0.160540121608	-3.2678893965
NHLH1	0.139222158744	5.46332768976	2.50149576282	0.0134541860839	0.160551988003	-3.26931240903
CEBPE	-0.30574388796	6.26489609353	-2.50141507467	0.0134571250232	0.160551988003	-3.2694997604
ZNF23	-0.380498666004	6.59517259498	-2.50069416873	0.0134834083346	0.160720770995	-3.27117340021
ANKRD39	-0.233394222352	5.7560690279	-2.49933886816	0.0135329449368	0.161166177876	-3.27431864087
VILL	-0.321185592938	6.63072111249	-2.49884058455	0.013551198134	0.161238559648	-3.27547461305
FAM89A	0.157590067799	6.01827932057	2.49847493274	0.0135646067181	0.161253219719	-3.27632275732
NUDT13	-0.208976615744	5.35840555432	-2.49785307962	0.01358743749	0.161379762045	-3.27776490989
SPAG8	-0.136911844247	5.21095769548	-2.49670558282	0.0136296568294	0.161612970921	-3.28042523039
CRISP2	0.516021151757	4.36784822758	2.4966561039	0.0136314799153	0.161612970921	-3.2805399156
MRRF	-0.260188178277	6.51006398828	-2.49619035074	0.0136486515849	0.161671818371	-3.28161936396
KCNRG	0.258490977186	4.78679967588	2.49508400704	0.0136895183348	0.162010984189	-3.28418273123
BIRC5	0.169200571481	5.44319274933	2.49353089677	0.0137470722009	0.162546854604	-3.28777948731
ZNF449	-0.142921318399	5.99330868745	-2.49235407992	0.0137908253431	0.16274247334	-3.29050344115
IL27RA	-0.276519340504	6.64698908591	-2.49214184691	0.0137987292102	0.16274247334	-3.29099456713
PEX10	-0.222670808733	6.21494604173	-2.49209476679	0.01380048309	0.16274247334	-3.29110350949
CYB561D2	-0.239517117586	6.61477924727	-2.49108804996	0.0138380340188	0.163040110775	-3.29343257898
DLGAP4	-0.303321145124	6.45415750044	-2.48807858886	0.0139508320821	0.164222994901	-3.30038991409
ZNF74	-0.131685868855	5.53211602238	-2.48726660803	0.0139814061744	0.164436733542	-3.30226574777
GCSH	-0.109154212974	6.04038412838	-2.48602280402	0.0140283558733	0.164842517152	-3.30513808855
PLSCR1	0.237228589342	6.55467156936	2.48403754148	0.0141035845736	0.165579583784	-3.30971996478
MRPL11	-0.408987055294	7.08289589229	-2.48334414487	0.0141299444675	0.165742120977	-3.31131949499
PMPCA	-0.374345134644	7.03562384101	-2.48178348601	0.0141894345834	0.166154147773	-3.31491813133
GPX3	0.311450363441	5.3416872962	2.48163008072	0.0141952942101	0.166154147773	-3.31527174808
P4HA1	0.127890083523	5.55950243962	2.48143600255	0.0142027105097	0.166154147773	-3.31571909172
EBNA1BP2	-0.579777207043	7.22421386796	-2.4806191604	0.014233962326	0.166372782951	-3.31760153364
CCND2	-0.320362127034	6.38420882693	-2.48020012919	0.0142500179418	0.166413569315	-3.31856698546
DNAJA3	-0.56165487956	7.48499903036	-2.47950207266	0.0142768005422	0.166481837468	-3.32017498202
ITGB5	0.21060384996	5.66732392236	2.4793925588	0.0142810063705	0.166481837468	-3.32042721319
CDK5R1	0.184250698038	5.59740844604	2.47752904324	0.0143527432419	0.167117983626	-3.32471767612
PLAC8L1	0.183986949825	5.28265337071	2.47731989716	0.0143608144202	0.167117983626	-3.32519901866
CEP68	-0.310206849553	6.52433440909	-2.47605225224	0.0144098208292	0.167541051134	-3.32811566234
KLHL5	-0.211187417584	6.31400975596	-2.47517311247	0.014443895293	0.16772101784	-3.3301376149
STIP1	-0.479215741822	7.2717047936	-2.47499959488	0.0144506291139	0.16772101784	-3.33053661391
PEX11G	0.117723086612	5.7455741024	2.47446508983	0.0144713896113	0.167814897217	-3.33176553253
PKMYT1	0.139607903081	5.66368556548	2.4729709609	0.0145295634792	0.168342090249	-3.33519949883
SS18	-0.152617916758	6.24809847661	-2.46931105883	0.014672942532	0.169796556769	-3.34360303381
ALPK3	0.309270722245	4.8087687041	2.46888865495	0.0146895713071	0.169796556769	-3.344572184
POLD4	-0.542398513388	7.640423156	-2.46878732283	0.0146935629432	0.169796556769	-3.34480465457
MAZ	-0.440771611644	7.10983687752	-2.4680989823	0.0147207033634	0.169848340939	-3.34638357585
MIF	-0.655786393623	8.24969652217	-2.46788119956	0.0147292995589	0.169848340939	-3.34688304357
ATP8B2	-0.48519453614	7.35807357965	-2.46769834074	0.0147365207082	0.169848340939	-3.34730238474
GIT2	0.116436713354	6.05693628577	2.46663706996	0.0147784928716	0.170144022518	-3.34973558189
DMRTC2	0.309417635938	4.73182204309	2.46640032067	0.014787870567	0.170144022518	-3.35027825073
ZNF579	0.112013967408	6.20179049597	2.46517133251	0.0148366362527	0.170556921784	-3.35309452799
EPB41L2	-0.149363031439	5.55407011116	-2.46449752558	0.014863433311	0.170716779998	-3.35463803749
ZNF438	0.278066307075	6.29062792099	2.46377673902	0.014892146413	0.170898349174	-3.35628873575
TTC3	-0.346206789059	7.07759505847	-2.46199579889	0.0149633033564	0.17156625658	-3.36036542717
ZNF623	-0.254805365982	5.84718555976	-2.46136014514	0.0149887738894	0.171630011203	-3.36181982572
SYNJ2BP	-0.203939123249	5.89042563352	-2.46121029728	0.014994783883	0.171630011203	-3.36216263275
KCNH7	0.281189756433	4.72998354464	2.4597489552	0.0150535068905	0.172153360752	-3.36550474085
HYAL1	0.266082030928	4.83991857813	2.45906995637	0.015080861539	0.172213452375	-3.36705699952
AQP3	-0.410433002026	7.15117267888	-2.45897303794	0.0150847696711	0.172213452375	-3.36727853257
LANCL3	0.472805401504	4.32514355313	2.45767123752	0.015137350782	0.172664889239	-3.37025336892
CISH	-0.547701572811	7.25267749066	-2.45725225902	0.0151543084196	0.172709558004	-3.37121049854
TRAF7	-0.212413282661	6.23678903371	-2.45643429871	0.0151874630597	0.172938584092	-3.37307864462
PADI4	0.304663813299	6.18418186568	2.45601690399	0.0152044062995	0.172982777169	-3.37403171557
SNRPA1	-0.531594891033	7.40623033128	-2.45546546581	0.0152268165227	0.173089039665	-3.37529063061
KIAA1683	0.198113100338	5.34581295978	2.45494228099	0.0152481056949	0.173182387408	-3.37648480404
MRPS5	-0.136652206777	6.04738432904	-2.45428493219	0.0152748917237	0.173337952954	-3.37798487638
KL	0.52137853148	4.29047055922	2.45365302205	0.0153006806045	0.173481946272	-3.37942654963
SETD6	-0.238192654044	6.38878053326	-2.4527997755	0.01533556388	0.173593402738	-3.38137265022
REXO4	-0.264415452139	6.61410863626	-2.45277134505	0.0153367274185	0.173593402738	-3.38143748421
ABCA3	-0.116095708849	5.91740242005	-2.45239562822	0.0153521113	0.173619137443	-3.38229421979
ACTR5	-0.260259269861	6.52970093121	-2.45060164876	0.0154257558656	0.174303144137	-3.38638331322
SLC2A9	0.100929703363	5.83040880226	2.45012111573	0.0154455354629	0.174333316229	-3.38747814555
LY6G6C	0.357305316986	5.01163250317	2.44984109949	0.0154570718261	0.174333316229	-3.38811603532
LYAR	-0.470169992794	7.33880106612	-2.44916150299	0.0154851023219	0.174333316229	-3.38966390848
MFN2	0.158245513272	6.02665246346	2.44886648443	0.0154972846556	0.174333316229	-3.39033573037
MDC1	-0.394775478677	6.7270127766	-2.44879516771	0.0155002308473	0.174333316229	-3.390498123
CENPM	-0.136950789572	5.73877427878	-2.44862140763	0.0155074111997	0.174333316229	-3.39089376738
TCEA2	-0.0825810937334	5.70892399999	-2.44689309749	0.0155789919276	0.174989474213	-3.39482765168
ZSWIM1	0.139792273102	5.66481232558	2.44583629471	0.0156229056513	0.175334016559	-3.39723182987
ZNF276	-0.267309803223	6.58549981197	-2.44324177537	0.0157311835969	0.176323354624	-3.4031301933
AK1	-0.422403519249	6.78974275372	-2.44308641948	0.0157376882251	0.176323354624	-3.40348319573
PPIE	-0.321979356716	6.7950561066	-2.44230475429	0.015770452202	0.176414346403	-3.40525899606
ADCY3	-0.202028395979	6.18047712974	-2.44225708318	0.0157724523251	0.176414346403	-3.40536727919
CLCN4	0.312372963804	4.83034983947	2.44189970595	0.0157874538795	0.176433123819	-3.40617898626
UPK3A	-0.168291252747	5.99113302303	-2.44052346752	0.0158453424435	0.176930750404	-3.40930380143
SFI1	-0.31692842339	6.71342403383	-2.43946396169	0.0158900367028	0.177280333661	-3.41170835632
POLA2	-0.100426915577	5.82320428544	-2.43866777713	0.0159236966591	0.177506325637	-3.41351466998
LUC7L	-0.641145979511	7.25479732257	-2.43815919083	0.0159452310808	0.177596884107	-3.41466822209
FUS	-0.282338665236	6.69026006195	-2.43745733459	0.0159749913609	0.17777883243	-3.41625977672
FOXK1	-0.100991292312	5.73661566879	-2.43675907559	0.0160046480526	0.177959323393	-3.41784275587
POMT1	-0.338299991792	6.53009792626	-2.43423726545	0.0161121627948	0.1788587476	-3.42355631855
ILKAP	-0.492810555164	7.20911512587	-2.43404714504	0.0161202943163	0.1788587476	-3.42398684598
POLR2A	0.214482779097	5.41619404273	2.43363624941	0.0161378809256	0.1788587476	-3.42491721292
SLC1A3	0.405809340558	4.59933896818	2.43348538407	0.0161443423382	0.1788587476	-3.42525877223
ATR	-0.290242435935	6.42824844336	-2.43297705775	0.0161661303592	0.1788587476	-3.42640948013
GFPT2	0.35287310168	4.92830244611	2.43279534169	0.0161739254543	0.1788587476	-3.42682078055
IGFBP7	-0.241734828069	6.41889477107	-2.43265195923	0.0161800785037	0.1788587476	-3.42714529584
MMEL1	-0.172762279388	6.13544204506	-2.43144416043	0.0162319919645	0.178978044476	-3.42987818943
GRIP2	0.350085941704	5.13699649837	2.43137106266	0.0162351385837	0.178978044476	-3.43004354811
ZDHHC8	-0.18081437598	5.87914118329	-2.43095344106	0.0162531262098	0.178978044476	-3.43098818628
REV1	-0.203062270974	6.19493935346	-2.43066641405	0.0162654991748	0.178978044476	-3.43163733975
WWP2	0.0779383251577	6.05112827835	2.43063363848	0.0162669125737	0.178978044476	-3.43171146201
ARHGEF17	0.186630458019	5.67957289312	2.43051661466	0.0162719599448	0.178978044476	-3.43197610492
TUSC1	0.180339496381	5.67322011229	2.43011357473	0.0162893541583	0.179020678106	-3.43288746776
SNHG3	-0.266331342028	5.79888825615	-2.429652622	0.0163092679754	0.179090908622	-3.43392961377
NR1H2	-0.155681518206	6.46323384014	-2.42878549427	0.0163467876973	0.17925909009	-3.43588956835
IFT57	-0.136631880277	5.80208321709	-2.42864949806	0.0163526790567	0.17925909009	-3.43619689992
ARL6IP4	-0.658545856273	7.71721339956	-2.42836078941	0.0163651921709	0.17925909009	-3.43684928684
HIRA	-0.110360582083	5.78908235548	-2.42634504992	0.0164527947078	0.179943173796	-3.44140220788
TTC16	-0.246077887666	6.30327289311	-2.42629855674	0.0164548201667	0.179943173796	-3.44150718026
GPR56	-0.39384743866	7.22678828264	-2.42461313587	0.0165283944795	0.180598620538	-3.4453112765
PRSS33	-0.606814572141	6.64203847517	-2.42368388208	0.016569084241	0.180893967522	-3.44740761731
SKAP1	-0.643953617016	7.72008948369	-2.42256855584	0.0166180389806	0.181161128776	-3.44992274938
APRT	-0.812410055452	8.19683276987	-2.42213172241	0.0166372477422	0.181161128776	-3.45090754621
TSEN54	-0.26766010716	6.89170249754	-2.42202745342	0.0166418356454	0.181161128776	-3.45114258592
EID3	-0.242615875002	5.7807784059	-2.421659819	0.0166580207542	0.181161128776	-3.45197122098
MPG	-0.397530172224	7.09114879854	-2.42156490216	0.0166622017359	0.181161128776	-3.45218514139
TLK1	0.138244377512	5.45117330023	2.42126011389	0.0166756336161	0.181161128776	-3.45287201083
LIPT1	-0.361516114252	7.10100756864	-2.41934751223	0.0167601405294	0.181819657453	-3.45718042347
GZMK	-0.844725837086	8.49770172362	-2.41908006236	0.016771987824	0.181819657453	-3.45778264319
FOXQ1	0.435060626229	4.66680945093	2.41842715333	0.0168009411006	0.181819657453	-3.45925254783
ZNF626	-0.105281458876	5.6063261993	-2.41835148214	0.0168042996072	0.181819657453	-3.45942288398
ZNF22	-0.262037129439	6.80349445885	-2.41791585272	0.0168236456819	0.181819657453	-3.46040339199
CBX5	-0.0944682409427	5.79193330557	-2.41773211723	0.0168318111984	0.181819657453	-3.46081689222
KIT	0.223856541624	5.58823931286	2.41729344772	0.0168513206277	0.181819657453	-3.46180400931
KLHDC3	-0.394745217803	7.1613306966	-2.41727499008	0.0168521419535	0.181819657453	-3.46184554002
RAB28	-0.26823993754	6.45567154653	-2.41710257667	0.0168598157028	0.181819657453	-3.46223346581
YPEL1	-0.192255903174	6.31740444626	-2.41648598008	0.0168872844454	0.181967703751	-3.46362058382
CHST12	-0.28871573478	6.86264524018	-2.41515783543	0.0169465867395	0.182277677132	-3.46660731868
AES	-0.751260769617	8.1936502727	-2.41490436242	0.0169579253864	0.182277677132	-3.46717715749
BMP6	0.366770906844	4.88774827928	2.41477143401	0.0169638743807	0.182277677132	-3.46747597503
KCTD11	-0.218882923067	6.19298091713	-2.41460986911	0.0169711074458	0.182277677132	-3.46783914582
BNIP3	-0.280024910745	6.57406181334	-2.41371704989	0.0170111271988	0.182440627187	-3.46984564991
COQ3	-0.174861855934	6.19338007879	-2.41354897294	0.0170186704332	0.182440627187	-3.47022330621
KIAA0586	-0.128542016469	6.16225584375	-2.41325884823	0.0170316981053	0.182440627187	-3.47087513769
WDR52	0.15895580745	5.27768458299	2.41304325933	0.0170413845677	0.182440627187	-3.47135946066
NDUFA11	-0.428642758132	7.31445385746	-2.41176194902	0.0170990549675	0.182910165537	-3.47423711652
TDRD6	0.258942442922	4.73990219558	2.41093870398	0.0171361995454	0.183159556562	-3.47608527432
VWF	0.36283874112	4.91319413208	2.4098264198	0.0171864990518	0.183549037857	-3.47858139185
ACTA2	0.27418775636	4.98547560589	2.40871078995	0.0172370812306	0.183771432206	-3.48108395112
TSPAN9	0.295007064928	5.24801415918	2.40853233299	0.0172451846183	0.183771432206	-3.48148416323
SLC36A4	0.230371458221	6.12177130587	2.40803251934	0.0172678981632	0.183771432206	-3.48260491253
SHFM1	-0.42493438832	7.48206580356	-2.4078516033	0.0172761262475	0.183771432206	-3.48301053392
ORAOV1	-0.175637681432	5.8683635671	-2.40783883301	0.0172767071733	0.183771432206	-3.4830391644
COG2	-0.36242626736	6.50153697236	-2.40732610151	0.0173000458368	0.183855391087	-3.48418857182
CSTF3	-0.414768972276	6.71329508815	-2.40705566844	0.0173123667361	0.183855391087	-3.4847947198
HMMR	0.449518046381	4.61653636596	2.40607581753	0.0173570737653	0.184182334804	-3.4869904294
C1QB	0.324416754201	5.48238998902	2.40577173932	0.0173709685245	0.184182334804	-3.4876716588
WDR3	-0.117100937572	5.58961661611	-2.40407762353	0.0174485611283	0.184857036018	-3.49146555004
STRA13	-0.291457450353	7.03224417362	-2.40343923386	0.0174778797037	0.18495955216	-3.49289455396
TJAP1	-0.53742649377	7.15604262923	-2.40325887456	0.0174861707546	0.18495955216	-3.49329821599
ZNF384	-0.218315726163	6.41626443878	-2.40289765596	0.0175027863156	0.184987549224	-3.49410657511
HSF1	-0.094274557526	5.88853516065	-2.40152787837	0.017565921321	0.185367731379	-3.49717093693
LSM14B	-0.113782226012	5.71059098791	-2.40142306197	0.0175707607541	0.185367731379	-3.4974053578
TMC8	-0.374117439025	7.10642750148	-2.40120679021	0.0175807498763	0.185367731379	-3.49788901771
FAM78A	-0.638721081158	7.85064955552	-2.40004953435	0.0176342864972	0.185594370638	-3.50047636725
ESPL1	0.312657799903	5.02218425626	2.40004329449	0.0176345755548	0.185594370638	-3.500490315
SESN3	0.319521978668	5.93315470815	2.39983367442	0.0176442885021	0.185594370638	-3.50095885158
DGCR8	-0.264518189096	6.43164215183	-2.39922803165	0.0176723781584	0.185652225798	-3.5023123543
ETV5	0.315498247079	4.78308009903	2.39902983124	0.0176815792695	0.185652225798	-3.50275522816
OR2B6	0.522511527225	4.22596163644	2.39880879655	0.0176918454245	0.185652225798	-3.50324908485
ZNF211	-0.398344981542	7.07120026994	-2.39840760765	0.0177104924857	0.185700753752	-3.50414535196
ADORA2B	0.182910332165	5.80731642319	2.39721576598	0.0177659913557	0.18613530342	-3.50680714369
PUS7	-0.380044053285	6.41279336599	-2.39604860306	0.0178204901843	0.186558696846	-3.50941263652
PRRG4	0.350174700712	6.73348462492	2.39551789084	0.0178453198527	0.186588351345	-3.5105969742
DISP1	-0.133045283895	5.52279849894	-2.39535703768	0.017852851502	0.186588351345	-3.51095588641
ARHGAP21	0.153557204617	5.90256175313	2.39508508462	0.0178655915959	0.186588351345	-3.51156264563
MCM7	-0.469676863816	7.19682549172	-2.39385892219	0.0179231331924	0.18704180683	-3.51429756874
RSL1D1	-0.263546314164	6.90203073537	-2.39301604613	0.0179627829069	0.187307979556	-3.51617683223
PDCD2	-0.323650276831	6.52128280178	-2.39215526521	0.0180033549682	0.187583343701	-3.51809538589
FUT8	0.212877398758	5.49480432139	2.39112037366	0.0180522408874	0.187709603016	-3.52040116326
ETV2	0.162207625682	5.21989322526	2.39080407772	0.0180672054005	0.187709603016	-3.52110569883
APOBEC2	-0.131963942512	5.73818644785	-2.39023700016	0.0180940623083	0.187709603016	-3.52236862433
PLGLB1	-0.429443733349	6.05465335134	-2.39005617089	0.0181026338421	0.187709603016	-3.52277128691
IFT74	-0.185195433706	5.48255070252	-2.39004155913	0.0181033266147	0.187709603016	-3.52280382251
TSC22D2	0.223055329148	5.18907547547	2.38972907626	0.0181181476634	0.187709603016	-3.52349957531
CXCL2	0.630483846127	4.95258669857	2.38963410527	0.0181226542597	0.187709603016	-3.52371101453
MAN1B1	-0.310701696648	6.84492559017	-2.38950321908	0.0181288667415	0.187709603016	-3.52400240106
PRPSAP1	-0.21421459623	6.43700141421	-2.38852179495	0.0181755098556	0.188004123884	-3.52618683578
CDKN3	0.416969914894	4.93415959735	2.38830758793	0.0181857043491	0.188004123884	-3.52666350349
PLB1	0.15318033682	5.49061846787	2.38650292399	0.0182717925035	0.188355863149	-3.53067779503
PLEKHM1	0.121586251746	5.98667317093	2.38633817786	0.0182796693366	0.188355863149	-3.53104411654
MAGEE1	-0.195785863475	6.32011164354	-2.38623038173	0.0182848249041	0.188355863149	-3.53128379415
DNAJC4	-0.222751956891	6.33694916666	-2.38617833034	0.0182873148275	0.188355863149	-3.53139952342
AEBP1	-0.135764098666	5.98914283667	-2.38592053167	0.0182996512702	0.188355863149	-3.53197266975
TIMM22	-0.417836190674	6.72880365521	-2.38567596545	0.0183113613023	0.188355863149	-3.53251634443
PTPRA	-0.16798798097	6.35316043307	-2.38551046065	0.018319289567	0.188355863149	-3.53288423508
MT1X	-0.608974596537	7.83413022787	-2.38402379213	0.0183906424511	0.188868973664	-3.53618780471
ZNF319	-0.233666494301	6.54542341846	-2.38366815334	0.0184077477689	0.188868973664	-3.53697779826
TRAF1	-0.283257432657	6.4476242307	-2.38358021522	0.0184119795363	0.188868973664	-3.53717312166
FOXRED1	-0.225159119793	6.43643328867	-2.38297441626	0.0184411552379	0.188917254171	-3.53851850881
HOXA2	0.19374889583	4.87948938326	2.38261715794	0.0184583802014	0.188917254171	-3.53931177707
EHMT1	-0.0952834384473	5.79356076551	-2.38233649446	0.0184719221727	0.188917254171	-3.53993489458
ZNF264	-0.161485791832	5.82068912668	-2.38229866824	0.0184737479538	0.188917254171	-3.54001886963
LFNG	-0.44829560348	6.9295944443	-2.38128816311	0.018522581708	0.189270485771	-3.54226175729
BLK	-0.213079170872	5.48112564896	-2.38026749762	0.018572022274	0.189629368523	-3.54452630458
CMAS	-0.285926341131	6.28549053807	-2.37975443935	0.0185969186058	0.189679643053	-3.54566428673
ZNF76	-0.25239345289	6.57831413473	-2.3795758402	0.018605592111	0.189679643053	-3.54606037308
APBA2	-0.492024857526	7.20032534134	-2.37889114667	0.018638876765	0.189745979929	-3.54757859041
MUTYH	-0.342765940185	6.91296384369	-2.3788525398	0.0186407551075	0.189745979929	-3.54766418403
PPRC1	-0.335636419026	6.77015123662	-2.37829103423	0.0186680929861	0.18987830677	-3.54890892853
GPR78	0.302297840957	5.12118506871	2.37718964696	0.0187218188758	0.190278624231	-3.55134969353
METTL3	-0.394399621876	7.00662052685	-2.37619833031	0.018770292283	0.19049370654	-3.55354563999
COQ10B	0.151705587332	5.81225083735	2.37616855123	0.0187717501348	0.19049370654	-3.55361159298
JUN	0.306017969758	6.44242591932	2.37579102202	0.0187902409668	0.190531897754	-3.55444765662
ANXA9	0.315862006835	4.84641389837	2.37550443489	0.0188042883308	0.190531897754	-3.555082241
CATSPER2	-0.163627869332	5.17735626016	-2.37302715455	0.0189261020397	0.191502416704	-3.56056468754
TOR3A	-0.401512661063	7.02841660403	-2.3726843425	0.0189430137034	0.191502416704	-3.56132294549
FAM72A	0.197452168054	5.82882434509	2.372675414	0.0189434543443	0.191502416704	-3.56134269289
PEX1	-0.188956097462	6.17082776542	-2.36993152922	0.0190793006189	0.19258877219	-3.5674081587
EWSR1	-0.230335612032	6.56921494485	-2.36991740324	0.0190800021983	0.19258877219	-3.56743936795
SNX19	-0.118787677584	5.9486593299	-2.3685733494	0.0191468601483	0.192831666974	-3.57040806914
XRCC6	-0.18944366058	6.57252848356	-2.36806460834	0.0191722206306	0.192831666974	-3.57153135331
WDR4	-0.0820292632418	5.73026327423	-2.3679387685	0.0191784982562	0.192831666974	-3.5718091693
IQSEC2	0.230316542131	5.21445538581	2.36783841973	0.0191835055386	0.192831666974	-3.57203069898
ARHGEF10L	-0.142591237255	5.82001407315	-2.36779437739	0.0191857035631	0.192831666974	-3.57212792402
EFHC2	0.331577705625	4.87353879362	2.36767961157	0.0191914322338	0.192831666974	-3.57238126576
KCNK7	0.164299581975	5.38251984528	2.36712665369	0.0192190549493	0.192962808714	-3.5736017429
RAD51	0.288728113635	4.99605664328	2.36668738963	0.0192410231627	0.192969321386	-3.57457108961
CDK6	-0.152613213009	5.58874099711	-2.36653106646	0.0192488464511	0.192969321386	-3.57491601591
TREML4	0.227828283922	5.09886635444	2.36513526862	0.0193188245788	0.193420296149	-3.5779949034
SKIL	0.118008335346	5.64738174622	2.36499670072	0.0193257838998	0.193420296149	-3.5783004685
TRAF3IP3	-0.556260315507	7.6709956853	-2.36456591331	0.0193474335502	0.193420296149	-3.57925032012
SORT1	0.213739286857	6.3882543767	2.36447006432	0.0193522534469	0.193420296149	-3.57946163767
DMPK	0.143727491776	5.9670276012	2.36331150327	0.0194105971527	0.193857117717	-3.58201528236
PWP1	-0.350625588814	7.17773113375	-2.36266590704	0.0194431758945	0.193953373988	-3.58343777257
FAM50A	-0.41546526591	7.2889541244	-2.36254016973	0.0194495265918	0.193953373988	-3.58371477713
PFKL	-0.219115517902	6.82354184966	-2.36206249466	0.0194736695319	0.194048010242	-3.58476699106
TRAF3	-0.308024023409	6.70949502221	-2.36028228321	0.0195638791571	0.194612954668	-3.58868667557
SLC7A6	-0.468471427018	7.00875584058	-2.3600949244	0.0195733947047	0.194612954668	-3.58909904485
NPHP3	-0.156440767728	5.7764996981	-2.36007412963	0.0195744510774	0.194612954668	-3.58914481143
P2RX4	-0.251912265494	6.97020636783	-2.35905474753	0.0196262973359	0.194982037224	-3.59138788208
EMP1	0.438628646487	4.52554457307	2.35772034001	0.0196943490189	0.195511442322	-3.59432278709
CLCC1	-0.25285765297	6.22247472659	-2.35552197953	0.0198069142937	0.196398294573	-3.5991545267
ATF7	0.155213954419	5.51960593517	2.35539673237	0.0198133445254	0.196398294573	-3.5994296798
PITPNM1	-0.263284859206	6.7460326487	-2.35509905489	0.0198286347766	0.196402849922	-3.60008358746
NRG1	0.205734452444	5.44347649152	2.35388054358	0.0198913323462	0.196743831212	-3.60275949246
CD96	-0.334649270421	6.56975943705	-2.35337555346	0.0199173674256	0.196743831212	-3.60386809771
ZNF136	-0.14917017159	6.45256499811	-2.35332676302	0.0199198844386	0.196743831212	-3.60397519576
ZNF329	-0.271441602591	6.49355819848	-2.35303347665	0.0199350204761	0.196743831212	-3.60461893422
TXK	-0.582626371119	7.32734183405	-2.35269381965	0.0199525622998	0.196743831212	-3.60536435949
DOK4	0.0967728370566	5.53804317875	2.35241619699	0.0199669104244	0.196743831212	-3.60597356769
OCLN	0.240597015204	5.31240735491	2.3524134008	0.0199670549837	0.196743831212	-3.60597970324
SERAC1	0.264828824215	4.95990858741	2.35202669725	0.0199870559281	0.196794484502	-3.60682816403
CDC37	-0.540084303675	7.70375216173	-2.35094996372	0.0200428394589	0.19719711958	-3.60918992985
TRAF3IP2	-0.113317959051	5.77142294725	-2.35031264513	0.0200759223601	0.197375976106	-3.61058738766
CRELD1	-0.18479741144	6.23075890242	-2.3497269419	0.0201063683733	0.197528661994	-3.61187135855
RHEB	-0.231796227671	6.33128866788	-2.34924217123	0.0201315984907	0.197629917578	-3.61293384244
BIN1	-0.608326713422	7.67133120919	-2.34840722123	0.0201751192891	0.19779259871	-3.61476334741
SLC25A25	-0.289121607147	6.62245745058	-2.34835121923	0.0201780412941	0.19779259871	-3.61488603496
SLC6A13	0.472392253513	4.62295961172	2.34804833528	0.0201938512717	0.197801163011	-3.61554953726
TGFB1I1	0.335728362739	5.44649164328	2.34680554116	0.0202588371786	0.198291042688	-3.61827119223
CA4	0.403539398836	6.06787090997	2.34629904209	0.020285374917	0.198394993272	-3.61938001653
FCGBP	-0.238004941218	6.11352799758	-2.34603121858	0.0202994197602	0.198394993272	-3.61996624439
HRH2	0.144929072801	5.54539604809	2.34507613444	0.0203495748006	0.198738509649	-3.62205628444
DISC1	0.12860123858	5.30191544428	2.34297294605	0.0204604062434	0.199359987427	-3.62665597887
IFRD2	-0.288462839358	6.81336647005	-2.34287922268	0.0204653575254	0.199359987427	-3.62686086391
RABEP2	-0.0794014506635	6.15442889796	-2.34247590844	0.0204866761312	0.199359987427	-3.62774244704
AMDHD2	-0.109658285341	5.97289838623	-2.34227393559	0.0204973594728	0.199359987427	-3.62818387592
GSTM4	-0.214369595063	6.06585225926	-2.34218846761	0.0205018817744	0.199359987427	-3.62837066289
BANF1	-0.691955401333	8.25856108428	-2.34215724296	0.0205035341596	0.199359987427	-3.62843890158
RABL2A	-0.353875749845	6.76982500936	-2.34061249242	0.0205854278103	0.200009406084	-3.63181376444
ZNF570	-0.187807196036	5.46959875611	-2.3394722124	0.0206460634932	0.200451480088	-3.6343036458
GTPBP8	-0.300988394995	6.52095638919	-2.33894507059	0.0206741479867	0.200577100211	-3.63545431714
YIF1B	-0.0843253890994	6.06173120161	-2.33737339957	0.0207580815778	0.201125580065	-3.63888361352
U2AF1L4	-0.551327784792	7.45906278366	-2.33731780102	0.0207610562523	0.201125580065	-3.63900488727
MAL	-0.734468592538	8.08736377537	-2.33329060996	0.0209775227551	0.203074074448	-3.64778205014
AXIN2	-0.259966006831	5.32206341026	-2.33298102458	0.0209942452936	0.203087502136	-3.64845620346
VPS18	0.0916157302971	5.95270591977	2.33168715178	0.0210642620845	0.203616075026	-3.65127284466
FAIM	-0.161244439922	5.96567078348	-2.33085725528	0.0211092793153	0.20390239677	-3.65307869042
RFX1	0.159921704835	5.65021015236	2.32608158535	0.021369981738	0.206190474282	-3.66345891905
CORIN	0.359750510889	4.51806169539	2.32594835339	0.0213772952646	0.206190474282	-3.66374822447
TNPO2	-0.0982034067279	6.1445496165	-2.32559779336	0.0213965491406	0.206225982729	-3.66450937173
CPEB2	0.135580609003	5.93255191248	2.32473144774	0.0214441970526	0.206534910231	-3.66638995325
TAZ	-0.353490666318	7.03757350083	-2.32300532377	0.0215394099763	0.207301167381	-3.67013492445
EPRS	-0.330767026468	7.1312064193	-2.32226409028	0.0215804103551	0.207441859956	-3.67174230145
ITGAD	0.354913562182	5.08022128038	2.32217474476	0.0215853570202	0.207441859956	-3.67193601659
HIST1H1T	0.37155740804	4.73228299503	2.32180016023	0.0216061069565	0.207490699365	-3.67274809945
AKAP2	-0.155989442209	6.07195065224	-2.32146652111	0.0216246035076	0.20751784366	-3.67347131219
UBE2I	-0.26897214137	6.6693146524	-2.32083105011	0.0216598717736	0.207705779796	-3.67484852422
TPX2	0.349383601394	5.00078044335	2.31986779363	0.0217134283741	0.208068691721	-3.67693545628
CSPP1	-0.151916099218	5.39692812185	-2.31944721947	0.0217368485877	0.208142506036	-3.6778463944
GLDC	0.46104738486	4.54850779916	2.31891291491	0.0217666340511	0.208277120476	-3.67900344478
TTC9C	-0.299816375735	6.27225181475	-2.31826137703	0.0218030033779	0.208474493671	-3.68041403251
EIF2AK2	0.31664410135	6.65188201833	2.31738740177	0.0218518732061	0.208791022271	-3.68230562274
RNASE1	0.354188643824	4.78450880682	2.31644142425	0.0219048776458	0.208935690718	-3.68435230578
CCDC62	0.436505205531	4.75821449268	2.31637554599	0.0219085731018	0.208935690718	-3.68449480876
PDZD4	-0.425264125884	6.84136560726	-2.31612060852	0.0219228790407	0.208935690718	-3.68504623522
MRPL28	-0.464993264161	7.2780284129	-2.31599158589	0.0219301223361	0.208935690718	-3.68532528805
FHIT	-0.381242722647	6.72203927115	-2.3139895799	0.0220427842303	0.209731055576	-3.68965342078
RAD51C	-0.147220915829	6.31382341031	-2.31394535019	0.0220452789671	0.209731055576	-3.68974900171
TTYH3	-0.194820379741	6.85675594054	-2.31360215089	0.0220646452441	0.209764606581	-3.69049060185
FNTA	-0.45635166296	7.21579815958	-2.31192706933	0.0221593825424	0.210514134153	-3.69410872738
OCIAD2	-0.578045143754	7.71101439283	-2.31116418842	0.0222026469754	0.210608362246	-3.69575572142
ZNF184	-0.220015713113	6.46381584816	-2.31081028401	0.0222227427549	0.210608362246	-3.69651959927
GATA1	-0.366421043118	6.5397829069	-2.31042963	0.0222443752917	0.210608362246	-3.69734109309
SIPA1L2	0.335746551617	6.28580616017	2.31027391173	0.0222532300787	0.210608362246	-3.69767711431
PDE7A	-0.375966446364	6.55890074531	-2.31013982421	0.0222608573323	0.210608362246	-3.69796644215
ZCCHC11	-0.168566718923	5.57457684763	-2.31007190691	0.0222647215241	0.210608362246	-3.698112985
USP21	-0.309115394419	6.82993012407	-2.30959354384	0.0222919549476	0.210712025096	-3.69914501959
BMF	-0.261583214795	6.5463922604	-2.3093206719	0.0223075027701	0.210712025096	-3.69973363271
ZNF224	-0.329045430704	6.41197043502	-2.30866514611	0.0223448925506	0.210914762685	-3.70114740627
AKAP8L	-0.129730072449	5.74889151073	-2.30780024199	0.0223943090328	0.211230651369	-3.70301217655
CHST2	-0.126574015374	5.91266256562	-2.30657649568	0.0224643919984	0.211502959109	-3.70564951826
ZNF703	-0.447083743068	6.97232781831	-2.30647360164	0.0224702934249	0.211502959109	-3.7058712099
DCTD	-0.20924165336	6.83943967495	-2.30645969034	0.0224710914042	0.211502959109	-3.70590118198
PACSIN2	0.210640476158	6.47288217888	2.30425849695	0.0225976699715	0.212543283688	-3.71064156607
DIRC2	0.282119310573	6.36111479173	2.30366839728	0.0226317095896	0.21267581837	-3.71191166227
UBQLN4	-0.266485346105	6.60190681734	-2.30319079342	0.0226592928916	0.21267581837	-3.71293940797
GOLGA4	-0.271090064515	6.67680604563	-2.30317960234	0.0226599395696	0.21267581837	-3.71296348745
SMARCB1	-0.339312628641	6.63500309881	-2.30241290247	0.0227042820067	0.212890695762	-3.71461291168
UCN	0.228666232501	5.29513960807	2.30222803122	0.0227149855102	0.212890695762	-3.71501055442
CD2AP	-0.122937319705	6.12692129674	-2.30161519111	0.022750498839	0.213020981028	-3.71632851074
MCEE	-0.317633993041	6.63589411513	-2.30132070229	0.0227675814316	0.213020981028	-3.71696171407
ZAK	0.174014757657	6.16473449201	2.3009964439	0.022786403907	0.213020981028	-3.71765884026
FUNDC1	-0.394975015501	6.98265705033	-2.30087892678	0.0227932288844	0.213020981028	-3.71791146892
LRPPRC	-0.328287633808	6.94523784103	-2.3003182591	0.0228258151779	0.213175084909	-3.71911658138
ALAD	-0.21395566901	6.55581078066	-2.29955934826	0.0228699885866	0.213300819036	-3.72074736809
ZNF44	-0.12043320455	5.32044241385	-2.29953354903	0.0228714915828	0.213300819036	-3.72080279804
SCPEP1	0.160248646152	6.36227533097	2.29746437766	0.0229923187161	0.214175428553	-3.72524655567
EXOSC6	-0.25519569505	6.51938362915	-2.29737384025	0.0229976183193	0.214175428553	-3.72544090921
BCL7C	-0.18989235745	6.28882155437	-2.29540265855	0.0231132673317	0.215101194148	-3.72967061423
CLPP	-0.483586499948	7.40472704862	-2.29494887994	0.0231399625988	0.215198402174	-3.73064384189
PSPN	0.257394343031	5.02032298254	2.29421564133	0.0231831553308	0.215342239096	-3.73221605511
DEXI	-0.400295352396	6.9331749135	-2.29413430685	0.0231879508383	0.215342239096	-3.73239042409
PHTF1	0.173365817325	5.83006517559	2.29382755859	0.0232060446444	0.215359249633	-3.73304799486
UTP14A	-0.112956028049	5.6775939974	-2.29350255301	0.0232252288836	0.215386348813	-3.73374461444
IL7R	-0.864262920959	8.94964259116	-2.29297400897	0.0232564571759	0.215525026158	-3.7348773042
ICOS	-0.4050645047	6.92902592324	-2.28887936934	0.0234996334538	0.217409744938	-3.74364405452
DUSP13	0.27272305096	5.27993704467	2.28877473466	0.0235058766969	0.217409744938	-3.74386788988
CORO1B	-0.298236845297	6.91870560446	-2.28857135996	0.0235180156255	0.217409744938	-3.74430292347
CDC20	0.224936337089	5.26794538148	2.28844605364	0.0235254975833	0.217409744938	-3.74457094513
DDX24	-0.557861074087	7.72258784707	-2.28745702173	0.0235846252922	0.217612972492	-3.74668593825
ZNF619	0.371609205529	4.92583692998	2.2873836128	0.0235890191174	0.217612972492	-3.74684288555
KIF20A	0.534995581575	4.23247446426	2.28725388924	0.0235967853582	0.217612972492	-3.74712022132
RALGDS	-0.333886165735	7.27631075895	-2.28483250429	0.0237421598116	0.218281856597	-3.75229421351
AAAS	-0.2955065341	6.81290322558	-2.28472423809	0.0237486781595	0.218281856597	-3.75252543674
ADM2	0.154534701325	5.75447474795	2.28461038071	0.0237555348258	0.218281856597	-3.75276859003
HORMAD1	0.420689012832	4.32270331833	2.28441548364	0.0237672758531	0.218281856597	-3.75318478517
SYTL3	0.176113347951	5.73896013	2.28436750999	0.0237701666714	0.218281856597	-3.753287226
ATP13A1	-0.441167188572	7.33473409484	-2.2842020172	0.0237801413749	0.218281856597	-3.75364059663
MRPS30	-0.276594650322	6.54381550636	-2.28412648311	0.0237846952404	0.218281856597	-3.75380187387
POLR2H	-0.511754211051	7.43053590483	-2.28272055493	0.0238695966627	0.218909327288	-3.75680284842
ITGA1	0.433829386965	4.33965758144	2.28118555567	0.0239625955537	0.219486863998	-3.76007736601
TUSC2	-0.34120169247	6.96182766199	-2.28113410622	0.023965718141	0.219486863998	-3.76018708444
KIF3A	-0.137365591351	5.88183898444	-2.28055638004	0.0240008061741	0.219656306955	-3.7614189553
GEMIN5	-0.222983138893	6.54770131781	-2.27982942595	0.0240450214539	0.219908991101	-3.76296860897
SATB1	-0.221730969285	6.64474167793	-2.2781491213	0.0241474951945	0.220693774231	-3.76654876968
ACAD10	-0.121693139414	5.40023303762	-2.27747680463	0.0241886035794	0.22091701876	-3.76798056164
RYK	-0.26177895193	6.50307363997	-2.27582678605	0.0242897528083	0.221421306076	-3.77149284045
NIP7	-0.332226948371	6.87877445049	-2.27533591276	0.0243199156497	0.221421306076	-3.77253727116
ATP5D	-0.507943377898	7.473568404	-2.27518651748	0.0243291020947	0.221421306076	-3.77285509782
CDC14A	-0.0994492992842	5.64428585712	-2.27510590203	0.0243340604701	0.221421306076	-3.77302659275
CEP250	-0.0672897422044	5.79716738081	-2.27507644924	0.0243358722293	0.221421306076	-3.77308924688
DNAJC19	-0.240983329562	6.90035252626	-2.27494209883	0.0243441381596	0.221421306076	-3.77337503732
LTBP4	-0.103688418176	5.73562414319	-2.27407833731	0.0243973399494	0.221752898387	-3.77521205761
PIN1	-0.396214766621	6.99626344363	-2.27376465962	0.0244166855239	0.22177652016	-3.77587901669
NKRF	-0.187826513189	6.52497890782	-2.27310624188	0.0244573360751	0.221993489817	-3.77727870309
PMVK	-0.50396446224	7.23640030244	-2.27232618599	0.0245055731955	0.222278976594	-3.77893648402
MRPS18B	-0.473912258665	7.45799414413	-2.27174443996	0.0245416014137	0.222367039819	-3.78017247079
MEF2D	-0.158244402152	6.2491499365	-2.27162725421	0.024548864473	0.222367039819	-3.78042140986
IDH3A	-0.178632620317	6.20700617762	-2.26927902591	0.0246948024619	0.223513577869	-3.7854072611
GRWD1	-0.336399034631	6.75106543845	-2.26902696446	0.0247105126362	0.223513577869	-3.78594216287
YTHDC2	-0.134941637391	6.09037356952	-2.26876600959	0.0247267863216	0.223513577869	-3.78649587921
GTF2I	-0.336510754596	7.04513018579	-2.26850694529	0.0247429513823	0.223513577869	-3.78704552537
C1QBP	-0.553380002289	7.74541479106	-2.2661622385	0.0248896771421	0.224685749416	-3.79201753833
CKS1B	-0.272397293446	6.75400589207	-2.26560170838	0.0249248662083	0.224850138417	-3.79320544881
FMO4	0.157767571924	5.74572041554	2.26436530762	0.0250026391057	0.225303000579	-3.79582473987
ZNF25	-0.203279741066	6.39172255008	-2.2640784263	0.0250207150119	0.225303000579	-3.79643230221
CHRNB1	-0.176714847376	5.61658914537	-2.26379938189	0.0250383080926	0.225303000579	-3.7970231987
BAP1	-0.227893374812	6.77216027183	-2.26372311545	0.025043118391	0.225303000579	-3.79718468656
PLSCR3	-0.478909728268	7.73802344939	-2.26310558178	0.0250820974219	0.22550048619	-3.79849207628
BSDC1	-0.30455934323	6.62731388634	-2.26263475891	0.0251118516315	0.225614824393	-3.79948863938
TRADD	-0.353523098237	6.98490724979	-2.26217126102	0.0251411730748	0.225725122054	-3.80046950964
GTPBP3	-0.302487120724	6.40600421806	-2.26190077993	0.0251582978688	0.225725839212	-3.80104182467
LCE1E	0.387369732059	4.98050493349	2.26006504974	0.0252747920106	0.226543239484	-3.80492439085
FYCO1	-0.105630201522	6.12775439499	-2.25992632397	0.0252836145856	0.226543239484	-3.80521767639
ZNF253	-0.222431256093	6.07369260256	-2.25948825431	0.0253114922787	0.226639683737	-3.8061437064
CLOCK	0.154966146108	5.80129409883	2.25889631706	0.0253492044187	0.226823996025	-3.80739472981
RBM33	-0.157873905654	5.8281700631	-2.25859675388	0.0253683082075	0.226841664816	-3.80802772209
ZNF429	0.359226058506	4.84882926512	2.25810480243	0.0253997083156	0.22696918841	-3.80906707107
TGIF2	-0.478000490372	6.89292031043	-2.25724482595	0.0254546802041	0.227227223001	-3.81088344263
MRC2	-0.176876577382	6.13198340971	-2.25711635877	0.0254629010748	0.227227223001	-3.81115472515
GAGE1	-0.418217825714	4.73432364175	-2.25570267551	0.0255535188571	0.227882323384	-3.81413903274
LILRB5	0.217790867466	5.22173041372	2.2551792716	0.0255871407187	0.228028603322	-3.81524350506
EBAG9	-0.381953242344	7.20780014177	-2.25442362518	0.0256357493157	0.228308156146	-3.81683762808
ZNF250	-0.152478383045	5.27524618532	-2.25330629453	0.0257077718936	0.228795714507	-3.819193854
FN3KRP	-0.211994778688	6.73244235348	-2.25200486319	0.0257918843338	0.229390143877	-3.82193694002
SMAD7	-0.202483313739	6.41457145127	-2.25142080574	0.0258297104759	0.229502864104	-3.8231675047
SCFD1	-0.315970841534	6.48723265262	-2.25092582328	0.0258618056557	0.229502864104	-3.82421016242
SLC39A13	-0.114375949552	6.30467884976	-2.25081552688	0.0258689621338	0.229502864104	-3.82444246762
ZNF418	-0.264368187842	5.94838904957	-2.25058045642	0.0258842202308	0.229502864104	-3.82493753532
PIGT	-0.117138438568	6.573307874	-2.25047282804	0.0258912088628	0.229502864104	-3.8251641889
SLC25A43	-0.210506724913	6.34304910644	-2.25006428735	0.025917751632	0.22958447148	-3.8260244389
XPNPEP3	0.128115164525	5.51709475997	2.2490678216	0.0259825914199	0.229900768003	-3.82812205228
TNFRSF14	-0.50970342636	7.57398422542	-2.24866617157	0.0260087667233	0.229900768003	-3.82896730223
NUDT22	-0.190960509027	6.32515011235	-2.24802812968	0.026050394896	0.229900768003	-3.83030973646
CD5	-0.373245238829	7.10122802066	-2.24752985093	0.0260829448621	0.229900768003	-3.83135786357
MTR	-0.368729614303	6.90792759913	-2.24743964515	0.026088841333	0.229900768003	-3.83154758788
LIAS	-0.11435769527	6.0825600289	-2.24735504201	0.0260943726348	0.229900768003	-3.83172552208
DYRK4	-0.352154336401	6.81681417747	-2.24722153021	0.0261031036375	0.229900768003	-3.83200630644
MGMT	-0.438702389602	7.0614331806	-2.24697310671	0.0261193560784	0.229900768003	-3.83252871653
AKR7A2	-0.459726065923	7.43258984233	-2.24680918411	0.0261300851122	0.229900768003	-3.8328734001
TMEM116	-0.13185250927	5.55367790965	-2.24666367684	0.0261396120535	0.229900768003	-3.83317934175
RPS23	-0.638237336275	8.08415017589	-2.24659025854	0.0261444201927	0.229900768003	-3.83333370307
HTATSF1	-0.147522056212	6.4965477606	-2.24606902488	0.0261785778166	0.230009068357	-3.83442945716
CCDC58	-0.254689108737	5.99360250208	-2.24587240532	0.0261914728598	0.230009068357	-3.83484273558
ZSWIM4	0.284612145323	4.94232417183	2.24373939637	0.0263317203106	0.230762539958	-3.83932398148
LRRN3	-0.407511521652	6.51138382474	-2.24357804828	0.0263423557263	0.230762539958	-3.83966279685
LAMB2	0.227070019792	5.08411620585	2.2435725144	0.0263427205636	0.230762539958	-3.83967441705
SIT1	-0.38216143402	7.18683555426	-2.24350802156	0.0263469727718	0.230762539958	-3.83980983911
NPDC1	-0.183636161646	6.31787143768	-2.24268180256	0.0264015009152	0.231087294528	-3.84154441277
IKZF3	-0.165467626267	6.11529135002	-2.24222541232	0.0264316636044	0.23119849479	-3.84250230841
HMGCS1	-0.173064865431	6.09963504212	-2.2405829106	0.0265404650503	0.231764884954	-3.84594817332
RHOT2	-0.392279178708	7.23741199183	-2.24049058412	0.0265465924612	0.231764884954	-3.8461417986
PPP1R16B	-0.361670214528	6.95256877854	-2.24045553758	0.0265489187099	0.231764884954	-3.84621529557
ARIH2	-0.345587020393	6.85888864456	-2.24014127581	0.0265697860969	0.231794253808	-3.84687429381
PEX5	-0.131830437433	5.80252973569	-2.23835244768	0.026688839383	0.232679591803	-3.850623776
SEC61A1	-0.317975463675	7.19113275351	-2.23766264685	0.0267348724207	0.232828234952	-3.85206889066
CNNM3	-0.200243011069	6.53100807211	-2.23757013241	0.0267410515263	0.232828234952	-3.85226267441
TMEM42	-0.395099384621	6.93478300619	-2.23642811386	0.0268174304318	0.233204877444	-3.85465416848
COG7	-0.0937208093304	6.32131776831	-2.23618271554	0.0268338676378	0.233204877444	-3.85516790705
MRPL37	-0.387026519187	7.20907057293	-2.23613388994	0.0268371391093	0.233204877444	-3.85527011661
SLC25A1	-0.217536432701	6.69876885509	-2.23551635784	0.0268785457715	0.233410351281	-3.85656265419
ZNF346	-0.102342473836	5.87537445209	-2.23525577047	0.0268960353435	0.233410351281	-3.8571079818
GLMN	-0.325898481716	6.57681739166	-2.23123391267	0.0271672275652	0.23555450504	-3.86551695181
LGALS12	-0.264241054572	6.29301466926	-2.23106481413	0.0271786818472	0.23555450504	-3.86587019666
NET1	-0.28269629634	6.44739401978	-2.23036616409	0.0272260511698	0.235810723114	-3.86732940362
DAG1	-0.122565554063	6.14681308951	-2.2293484012	0.0272951855105	0.236254994586	-3.86945435
TFPT	-0.318338412793	6.81627842702	-2.22863231962	0.0273439189762	0.236506902822	-3.87094888599
SNAPC4	-0.114897710278	6.14096504146	-2.22839616635	0.0273600071829	0.236506902822	-3.87144166399
OSBPL6	0.461602221627	4.2531550403	2.2277914655	0.0274012407216	0.23651057616	-3.8727032635
DUSP16	-0.0884314272083	5.84580014521	-2.22760938469	0.0274136671106	0.23651057616	-3.87308307977
EEF2K	-0.263368291654	6.58270693366	-2.22760436147	0.0274140099982	0.23651057616	-3.87309355769
CTNNBIP1	-0.0806555243443	6.31856981767	-2.2270686984	0.0274505960397	0.236672033433	-3.874210768
BFAR	-0.336043391442	7.15914296728	-2.22602220393	0.0275221948869	0.237134955684	-3.87639267521
CMTM3	-0.275004008867	6.7292480323	-2.22540993639	0.0275641602905	0.237342116207	-3.87766878972
SLC35D2	-0.289922945895	6.60669820485	-2.22290014226	0.0277367671896	0.238593820162	-3.88289638876
MAML3	0.120493371899	5.71645405813	2.22249918794	0.0277644291958	0.238593820162	-3.88373101851
CYC1	-0.424474557831	7.60790858779	-2.22245536409	0.0277674540777	0.238593820162	-3.88382223407
SRRM2	-0.340406141389	6.86748816924	-2.22225053968	0.027781595612	0.238593820162	-3.88424853617
ITGA2B	0.248822565136	5.92103588531	2.22157273489	0.0278284375029	0.238841217013	-3.88565899339
AFG3L2	-0.23607855528	6.56763393379	-2.22126350901	0.0278498303969	0.238870015509	-3.88630233422
POLR2L	-0.489577435551	7.42655566215	-2.22098121456	0.0278693726218	0.238882913677	-3.88688957154
SH3PXD2B	0.275810128419	5.06431990985	2.22018975444	0.0279242262395	0.239198271727	-3.88853561916
GPT2	0.180664388734	5.03615067339	2.21958652854	0.0279660970478	0.239402083519	-3.88978981702
VPS25	-0.477732724585	7.50336997617	-2.21921309971	0.027992044688	0.239469410725	-3.89056607266
CBLL1	-0.30419882557	6.69468407365	-2.21764090954	0.0281015181072	0.240250745186	-3.8938328859
TRIM4	-0.26128859617	6.54234310603	-2.21724860327	0.0281288928863	0.240329631286	-3.89464771212
HMG20A	-0.418676086005	7.16584464974	-2.21692358646	0.0281515898479	0.240368474762	-3.89532267517
CDK4	-0.450378655576	7.34588522058	-2.21638445245	0.0281892744551	0.240535155676	-3.89644209217
BAMBI	0.226484989187	5.13314505991	2.21610782505	0.0282086273103	0.240545300368	-3.89701636172
LY6E	-0.489321621292	7.51504409665	-2.21458449412	0.0283154068863	0.24130047194	-3.9001775488
BATF	-0.245794098901	6.93738829125	-2.21302127041	0.0284253483487	0.242081600117	-3.90341941113
SLC26A11	-0.29664603299	7.23367741797	-2.21265798312	0.0284509514603	0.242143926856	-3.90417250167
KIAA0907	-0.294555198315	6.54184026688	-2.21219628425	0.0284835192025	0.242226286219	-3.90512943177
SLA2	-0.311068973901	6.7980881168	-2.2120023308	0.0284972101434	0.242226286219	-3.90553136956
NDUFS4	-0.213946426846	6.20580984981	-2.21161665446	0.0285244515873	0.242302317108	-3.90633052489
MRPL2	-0.385574408121	6.76815156983	-2.2107543341	0.0285854417626	0.24262418603	-3.90811685795
SHROOM4	0.401561305205	4.81894842402	2.21056307208	0.0285989847008	0.24262418603	-3.90851297717
NAGPA	-0.224449193652	6.7796362274	-2.20695215865	0.0288557168419	0.244645491765	-3.9159854677
PRNP	-0.364638462687	7.40453214027	-2.2065409849	0.0288850775881	0.244737736724	-3.91683563473
LRP1	0.168892049147	5.37639995257	2.20610097403	0.0289165262847	0.244847543215	-3.91774526323
OLFML2B	0.209711103434	5.10455833607	2.20535457303	0.0289699415572	0.244936648952	-3.91928790041
SLC6A16	-0.19458332438	5.78486490053	-2.20533528276	0.0289713231783	0.244936648952	-3.91932776245
CYB561	-0.185783214178	6.43517907569	-2.20517875339	0.0289825363518	0.244936648952	-3.91965120773
GOSR2	-0.195159973186	6.23369042015	-2.20430810644	0.029044975111	0.245307784053	-3.92144988236
MECR	-0.116127649622	5.75736973166	-2.20336199457	0.0291129584281	0.245721015919	-3.92340370818
PHLDA2	0.360745460274	4.61060120838	2.20311106573	0.0291310122323	0.245721015919	-3.92392177257
NR1D2	-0.428494540982	7.28051302436	-2.20281324956	0.0291524521117	0.245745336293	-3.92453656842
MEF2B	0.379164533833	4.89965445251	2.20107097366	0.0292781541502	0.246647961458	-3.92813167426
GCN1L1	-0.414693219808	7.14075753937	-2.20042440963	0.0293249222756	0.246793452984	-3.92946515318
GLYCTK	-0.165691987426	6.29335759509	-2.20024391841	0.0293379893917	0.246793452984	-3.92983733438
MMP8	0.430476675298	5.24655537281	2.19983256711	0.0293677891139	0.246793452984	-3.93068545313
PSKH1	-0.0970069239743	6.02794332277	-2.1998025088	0.0293699676737	0.246793452984	-3.93074742116
ST3GAL1	-0.32451878487	6.90420443214	-2.19919197751	0.0294142480358	0.247008805794	-3.93200591742
SLC7A11	0.364864076171	4.53030092738	2.19814696611	0.0294901748285	0.24748947101	-3.93415925582
NAT10	-0.33723048776	7.02176699667	-2.19670426865	0.0295952758673	0.248214210457	-3.93713048999
TMEM97	-0.196543520893	6.20777177052	-2.1952814407	0.029699247972	0.248928570186	-3.94005901747
SOX4	0.0890931453608	5.82872518513	2.19419230715	0.0297790498521	0.249395033233	-3.9422995221
ZCCHC7	-0.334407023843	6.69114643952	-2.19400809951	0.0297925653231	0.249395033233	-3.94267836102
YIPF2	-0.190546240549	6.32886258341	-2.19316693354	0.0298543501141	0.249637501982	-3.94440791365
MS4A1	-0.560893217719	7.61657015064	-2.19310054022	0.029859231529	0.249637501982	-3.94454440103
AMIGO1	-0.404347905385	6.71692070766	-2.19271520784	0.0298875758858	0.249716824893	-3.94533646783
LEO1	-0.319489898463	6.56814984778	-2.19202280822	0.0299385662723	0.249985140696	-3.94675939724
RECK	0.12052254564	5.80983379995	2.1915496909	0.0299734514799	0.250118725865	-3.94773144469
CCR6	-0.489228424496	6.90951650299	-2.19093493692	0.0300188329584	0.25033967561	-3.94899419998
AMDHD1	0.245391620579	5.21076005537	2.19053457892	0.0300484196736	0.250428710974	-3.94981639021
RFC4	-0.378424472571	7.06440399938	-2.18840221446	0.0302064296732	0.251587262995	-3.95419312747
TMEM50B	-0.41216732815	6.98369885856	-2.18684109081	0.030322567072	0.252395823843	-3.95739485017
BTBD11	-0.213733914065	6.27904687944	-2.18657007064	0.0303427686304	0.252405329757	-3.95795047026
UBE2C	0.127576070287	5.85508119823	2.18571400246	0.0304066557853	0.252710824482	-3.95970507789
PER2	-0.124439028762	5.95537926958	-2.18554799024	0.0304190585458	0.252710824482	-3.96004526415
KEAP1	-0.434480915639	7.15879594805	-2.18531140629	0.030436741301	0.252710824482	-3.96053002171
PRKCQ	-0.45715112442	7.54324697869	-2.18462105981	0.0304883901658	0.252981046971	-3.9619442525
SLC19A1	0.182566825559	4.95806615753	2.18409579703	0.0305277390775	0.253148934629	-3.96302001599
USP40	-0.131102922807	5.9747155297	-2.18325020596	0.0305911772452	0.253157101156	-3.96475131907
YWHAH	0.16004228848	5.34859328019	2.18315474567	0.0305983460724	0.253157101156	-3.96494672958
NOXA1	-0.0858991403309	6.1415432965	-2.18295144702	0.0306136181464	0.253157101156	-3.96536286232
NUP160	-0.171385715925	6.24569030148	-2.18290967675	0.0306167568053	0.253157101156	-3.96544835755
MTO1	-0.358896711525	6.9790264511	-2.18280923322	0.0306243053728	0.253157101156	-3.96565393871
PCNX	0.263246520713	6.23560714049	2.18249997698	0.0306475568458	0.25319126345	-3.96628684835
TMEM92	0.314368987827	4.98212129026	2.1819675843	0.0306876207383	0.253280446073	-3.96737622231
CLCN7	-0.158409558442	6.4655089942	-2.18180854353	0.0306995977666	0.253280446073	-3.96770160093
PHF2	0.0862722334542	6.03002060734	2.18159442763	0.030715728792	0.253280446073	-3.96813962174
SPATA20	-0.351330016989	6.82096489973	-2.18039625277	0.0308061324231	0.253867835519	-3.97059000781
TUBB	-0.703775521042	8.3624738748	-2.18003605216	0.0308333550371	0.253934154699	-3.9713264075
FKRP	-0.10939934998	5.75148691762	-2.17949889286	0.0308739902799	0.254110785132	-3.97242437286
SLC9A9	-0.138603600005	6.38795120775	-2.17843097652	0.0309549144048	0.25461859097	-3.97460646538
NTHL1	-0.098215627329	5.95056655701	-2.17687877316	0.031072864552	0.255204302107	-3.97777632622
TUBD1	-0.190151773662	6.12013308854	-2.17678134191	0.0310802812191	0.255204302107	-3.97797522672
ELL3	-0.224529723197	6.01553174087	-2.17664653836	0.031090545274	0.255204302107	-3.978250407
PFDN4	0.220461330451	5.67584234344	2.17643484616	0.0311066696265	0.255204302107	-3.97868251121
TBC1D4	-0.596935678412	7.62065641362	-2.17608993745	0.0311329564553	0.255204302107	-3.97938645151
CHCHD3	-0.0717116607665	5.7788239454	-2.17593957795	0.0311444219607	0.255204302107	-3.97969329455
SNX7	0.546957952537	4.26355200077	2.17555404472	0.0311738371191	0.255204302107	-3.98047997291
SPATA6	0.244496252825	4.98261804766	2.17528836037	0.0311941221411	0.255204302107	-3.9810220244
HIST1H1D	-0.323056103359	6.15404054793	-2.17504331029	0.031212841877	0.255204302107	-3.98152192275
EFNA5	0.323917571188	4.85347656503	2.17496494618	0.0312188302812	0.255204302107	-3.9816817732
FZR1	-0.135717227119	6.04312963216	-2.17400775818	0.0312920567843	0.255645100552	-3.98363385106
MED9	-0.14970576541	6.19141429426	-2.17322644321	0.0313519390062	0.255928723828	-3.98522665949
DBN1	0.134799764339	5.92238584033	2.17246510582	0.0314103855969	0.255928723828	-3.98677822567
REXO2	-0.117830282538	5.89333087183	-2.17244532765	0.031411905191	0.255928723828	-3.98681852577
KMO	-0.248734556525	6.37324093894	-2.17231515973	0.0314219078285	0.255928723828	-3.98708374807
DKC1	-0.348999180071	7.18060114523	-2.17229572623	0.0314234014155	0.255928723828	-3.98712334333
ARMC6	-0.0940510574422	6.3389906443	-2.17197439742	0.0314481064745	0.255972510167	-3.98777799434
PAK6	0.246024056153	5.1581440074	2.1717173838	0.0314678788349	0.255976117574	-3.98830154922
SLC9A1	0.152889611739	5.47151670989	2.17120312727	0.031507473536	0.256140866812	-3.98934895196
SNRPN	-0.172410513489	5.58608572696	-2.16946416663	0.0316416831315	0.257023519629	-3.99288902882
H1FX	-0.493427897557	7.84000710175	-2.16916799998	0.0316645899839	0.257023519629	-3.99349168339
STOML2	-0.488502602288	7.39859682777	-2.16904287538	0.0316742719953	0.257023519629	-3.99374626998
FUCA1	-0.195255467298	6.32646938685	-2.16840692292	0.0317235209859	0.257265516483	-3.99504000744
DNASE2	-0.269503885122	6.85631314783	-2.16799147396	0.0317557297033	0.257369111665	-3.99588497613
NFATC2IP	-0.293073768166	6.91793624162	-2.16674072435	0.0318528682421	0.257641300385	-3.99842792172
POGK	-0.304736725931	6.50370112787	-2.16666962972	0.0318583974749	0.257641300385	-3.9985724256
DOT1L	0.126310237942	5.59982849389	2.16662714038	0.0318617023893	0.257641300385	-3.99865878548
TAS2R38	0.508301121766	4.23694329418	2.16655732301	0.0318671335823	0.257641300385	-3.99880068631
POGZ	-0.354641973688	6.75381870936	-2.16559240635	0.0319422779845	0.258091267449	-4.00076140007
IMPDH2	-0.622866657379	8.15004459297	-2.16503670797	0.0319856234593	0.258161098896	-4.00189020987
MDM1	-0.167528031783	6.18638491417	-2.16498180339	0.0319899088792	0.258161098896	-4.00200172478
CASP3	-0.423917162889	7.14016161177	-2.16361297184	0.0320969099157	0.258556976601	-4.00478105777
ETNK1	0.113185266531	6.08330391552	2.16321636003	0.0321279707465	0.258556976601	-4.00558604748
SPAG6	0.530813045501	4.17816182984	2.16302652963	0.0321428466044	0.258556976601	-4.00597129098
AMPH	0.230685511009	4.88734910772	2.16297131939	0.0321471742156	0.258556976601	-4.0060833292
ENTPD7	0.091741047977	5.49292213005	2.16288892697	0.0321536334188	0.258556976601	-4.00625052327
NUDT6	-0.110157898561	5.63026674509	-2.16285736332	0.0321561081675	0.258556976601	-4.00631457194
FXYD2	-0.132203754829	5.49203593691	-2.16204037458	0.0322202215832	0.25891528788	-4.0079720934
HIGD2A	-0.454759413136	7.66017208544	-2.16168354256	0.0322482587739	0.258983439019	-4.00869585663
DSEL	0.459054327143	4.17291071146	2.16128085095	0.0322799246284	0.259080631426	-4.00951250259
SLC38A5	-0.230987707955	5.90837367091	-2.16050636509	0.0323409023702	0.259412822585	-4.01108273513
HDAC10	-0.0846261142749	5.84952606043	-2.15933808156	0.0324330736626	0.259994669803	-4.01345037606
MCEMP1	0.562285528693	8.02229859751	2.15901308776	0.032458754306	0.260043123578	-4.01410879458
PAQR8	-0.470702400196	7.0626412077	-2.15826402526	0.0325180114014	0.260229334303	-4.01562599804
FCHSD1	-0.112864652668	6.23348781728	-2.15822251539	0.0325212979137	0.260229334303	-4.01571006059
TMEM53	0.140780631867	5.55322185415	2.15755856686	0.032573904614	0.26043926651	-4.01705443178
KIF21A	-0.136604645518	5.56435915889	-2.1572903459	0.0325951774615	0.26043926651	-4.01759741899
ERCC3	-0.443713821854	7.18219607835	-2.15703709536	0.0326152740231	0.26043926651	-4.01811004203
PPIH	-0.506953056071	7.67320426444	-2.15689948859	0.0326261982285	0.26043926651	-4.01838855836
RPS15	-0.526105858414	7.65672136812	-2.15569657025	0.032721829314	0.261045292533	-4.02082255838
NFATC2	-0.207115726592	6.3307910594	-2.15526354175	0.032756314051	0.261163074641	-4.02169844229
BDH2	-0.13259983131	5.87856859256	-2.15488894174	0.032786171121	0.261192228947	-4.02245601028
HBEGF	0.307556602258	5.34812765325	2.15472285001	0.0327994168043	0.261192228947	-4.02279186448
MMRN1	0.445893990298	4.41127056922	2.15372645743	0.0328789755302	0.261329703882	-4.02480616146
SYNGR2	-0.237352038241	6.46947903562	-2.15355298493	0.032892843793	0.261329703882	-4.02515676247
IGFBP4	-0.131630287276	5.76195657485	-2.15347646997	0.0328989623907	0.261329703882	-4.02531139657
SLC7A10	0.367404436816	4.71921247169	2.15325307833	0.032916831765	0.261329703882	-4.0257628339
LAIR2	-0.379687039026	6.91013284177	-2.15311800395	0.0329276406039	0.261329703882	-4.02603577547
NCAPG2	-0.30837460148	6.29539330042	-2.15281196471	0.0329521416434	0.261329703882	-4.02665412228
CLEC4D	0.486136627927	7.34209971615	2.15277859309	0.032954814278	0.261329703882	-4.02672154406
GPR18	-0.592518654795	7.79744304307	-2.15214894915	0.0330052757465	0.261573229629	-4.02799345086
TBC1D19	0.134142818647	5.65492818256	2.15049853297	0.0331378620263	0.262356756404	-4.03132570514
SASS6	-0.132455481385	5.4988460385	-2.15035274029	0.0331495963941	0.262356756404	-4.03161995107
FBXO21	-0.185726440436	6.40744886515	-2.15002002454	0.0331763890314	0.262356756404	-4.03229138426
HEXDC	-0.122187799957	6.04002038184	-2.14991666342	0.0331847162132	0.262356756404	-4.03249995115
LAX1	-0.225907405493	6.59847888692	-2.1495079277	0.0332176632885	0.262356756404	-4.03332462513
AREG	0.587969375453	4.33097368269	2.1494416687	0.0332230069085	0.262356756404	-4.03345829686
SNTB2	0.0907120253113	5.69315825766	2.14906905906	0.0332530707734	0.262393227472	-4.03420993233
TMEM185A	-0.114764446968	6.23340198658	-2.14886590836	0.0332694718119	0.262393227472	-4.03461968045
POLG2	-0.358698655292	6.91338262378	-2.14864806834	0.0332870665372	0.262393227472	-4.0350590161
DYRK2	-0.308887178324	6.91502731821	-2.14803802952	0.0333363815821	0.262625640268	-4.03628910878
CKAP4	0.33420588948	6.83463150662	2.14773876789	0.0333605967281	0.262660156046	-4.03689242535
ALG9	-0.256904814653	6.34779430499	-2.14703284381	0.0334177777308	0.262682510768	-4.03831526822
NEIL3	0.48422536404	4.22948580786	2.14702260047	0.0334186080804	0.262682510768	-4.0383359112
DECR2	0.118624473124	6.2942360903	2.14696913102	0.0334229427354	0.262682510768	-4.03844366455
MACF1	-0.286487265723	6.7228102437	-2.14652995836	0.0334585639167	0.262806501749	-4.03932860412
ADCK4	0.0815595848277	5.66811730395	2.14522225396	0.0335648258317	0.263484877587	-4.0419626433
ILF2	-0.539818703236	7.95378432087	-2.14470919653	0.0336065956121	0.263518955038	-4.04299565653
H2AFB1	0.187086234941	5.11054467515	2.14451776027	0.0336221926011	0.263518955038	-4.04338104368
LRRC37A2	-0.235063052908	5.88415337602	-2.14443591051	0.0336288630986	0.263518955038	-4.0435458085
TRAPPC2	-0.235885535096	6.33974340676	-2.14398500843	0.0336656307011	0.263651062907	-4.04445337562
PYY2	0.270868752033	5.17388443557	2.14246672022	0.0337896909108	0.264463748056	-4.0475080416
CYB5R1	0.123926682938	5.82130009509	2.14222665726	0.0338093427062	0.264463748056	-4.04799084198
MRPL49	-0.601431342513	7.9778129078	-2.14171133963	0.0338515604681	0.264637671357	-4.04902704689
TRPM6	0.192068022906	5.62865562619	2.13932347819	0.0340477825469	0.26595959326	-4.05382552713
DDHD2	-0.419794924049	7.14497742301	-2.13916521616	0.0340608223339	0.26595959326	-4.05414338211
STARD5	-0.275815706505	6.26041311819	-2.13838832666	0.0341248956585	0.266207863253	-4.05570337469
BNIP1	-0.108745883837	6.03981772446	-2.13829231637	0.0341328212492	0.266207863253	-4.05589612627
PQBP1	-0.507353934723	7.39100546481	-2.13711322898	0.0342302838669	0.266695726702	-4.05826261641
SAMM50	-0.134451368568	6.24911246344	-2.13704837409	0.0342356516947	0.266695726702	-4.05839274805
SETD1A	-0.243031718515	6.50242701443	-2.13671806821	0.0342630013125	0.266751867361	-4.05905545089
CDC25B	-0.701040267063	8.33243011695	-2.13600510428	0.0343220996509	0.266948470748	-4.06048556481
SNX1	-0.368080112148	7.03927032287	-2.13591517739	0.0343295600317	0.266948470748	-4.06066591479
BBS2	-0.548219773064	7.37642323804	-2.13549305118	0.0343645985468	0.266948470748	-4.06151240123
PDE6D	-0.159924454956	6.36932931548	-2.13544143698	0.034368884892	0.266948470748	-4.06161589202
CLPB	0.164718764019	5.46764137923	2.13465875863	0.0344339396573	0.267296988793	-4.06318494008
ZNF672	-0.0992812077469	5.88697388668	-2.1343152489	0.034462525086	0.267362167378	-4.0638734093
G6PC3	-0.120394888304	6.53393845371	-2.13355774479	0.0345256337602	0.267694946069	-4.06539124716
CCNJ	-0.101655976133	5.59388192938	-2.13291372803	0.0345793660627	0.267954678039	-4.06668128886
REEP2	0.193798869507	5.61178395959	2.13156810626	0.0346918683619	0.268411570357	-4.06937554908
HEMK1	-0.118806317798	6.19872130416	-2.13155245197	0.0346931790136	0.268411570357	-4.06940688337
MXRA7	0.193142820814	6.04756670029	2.13148135347	0.0346991322548	0.268411570357	-4.0695491944
ICT1	-0.51857237188	7.31068706291	-2.13115334478	0.0347266085933	0.268467295739	-4.07020568025
PLD2	-0.0869765426628	6.1337623926	-2.13015354898	0.0348104744222	0.268958642225	-4.07220611493
ZMIZ2	-0.174046321399	6.54860199991	-2.12953387286	0.034862542343	0.26902291564	-4.07344554759
ABLIM1	-0.745358055669	8.01891471295	-2.1291772893	0.0348925345048	0.26902291564	-4.07415860759
CCDC12	-0.562123478121	8.01155628422	-2.12909622676	0.0348993557612	0.26902291564	-4.07432069271
EPB41L5	0.253598411637	4.83540637197	2.12886915846	0.0349184692425	0.26902291564	-4.0747746865
FAM45A	0.146636984599	5.96464951906	2.12884664422	0.0349203648709	0.26902291564	-4.07481969833
CCIN	0.295764372374	4.96046678026	2.12857974126	0.0349428440309	0.269038379452	-4.075353273
LDLRAP1	-0.59343589113	7.90236199734	-2.12819891919	0.0349749393184	0.269038379452	-4.0761144785
B3GAT3	-0.485305596725	7.0050189185	-2.12787983171	0.0350018512518	0.269038379452	-4.07675218752
SH2D4B	0.488556177542	4.1554579324	2.12785869918	0.0350036342064	0.269038379452	-4.07679441856
POLM	-0.251176634985	6.55811691754	-2.12674987734	0.0350972955821	0.269559611348	-4.07900972473
FXYD7	-0.171022104228	5.57364958687	-2.12657414248	0.0351121595995	0.269559611348	-4.0793607245
PRPS1	-0.230506937523	6.93122448258	-2.12559254112	0.0351952853465	0.269709323835	-4.08132080158
CARHSP1	0.126592726708	6.14955361815	2.12555965748	0.035198072993	0.269709323835	-4.08138644944
TAF1A	-0.179161369479	5.45889051066	-2.12546506256	0.0352060931558	0.269709323835	-4.08157529047
CD180	-0.356923894112	6.98920069976	-2.12538213396	0.0352131254935	0.269709323835	-4.08174083537
ZBTB7A	-0.19866951044	6.29179732865	-2.1241126569	0.0353209282968	0.27025146082	-4.0842742522
ITGB7	-0.635191075117	7.99073097998	-2.12406805654	0.0353247208849	0.27025146082	-4.08436323254
FBXW4	-0.429954665856	7.24166677499	-2.12363583212	0.0353614932468	0.270376590686	-4.08522545488
ANKFY1	-0.0875526076857	5.8612984607	-2.12296925355	0.0354182684413	0.270654431026	-4.08655485542
DPP3	-0.207652693153	6.81580889801	-2.12233383981	0.0354724623294	0.270789273949	-4.08782173721
ANKRD10	-0.309623728926	6.38957099268	-2.12228290441	0.0354768096581	0.270789273949	-4.08792327631
SERF1A	-0.193890137387	6.38221919881	-2.12180463329	0.0355176524289	0.270931603777	-4.08887659235
PDCD7	-0.18259100816	6.36903262546	-2.12139778467	0.0355524278463	0.270931603777	-4.08968738641
TUBG2	-0.110259843059	5.50086074594	-2.1213462825	0.0355568320897	0.270931603777	-4.08979001283
CPEB3	0.127988583837	5.3216516917	2.12024939205	0.0356507451398	0.271362475309	-4.09197518949
PRDM5	0.331757559974	4.41721533058	2.12016341106	0.0356581156449	0.271362475309	-4.09214643218
CD160	-0.510695162324	7.3128548597	-2.11982587425	0.0356870628388	0.271362475309	-4.092818619
TCEA3	-0.202975588601	5.62072337961	-2.11972936329	0.0356953433504	0.271362475309	-4.09301079703
RBM18	0.114122079659	6.02954371268	2.11900416477	0.0357576173904	0.271679935227	-4.09445459019
PDCD4	0.512412417494	4.78796675911	2.11840340186	0.0358092767979	0.271862065304	-4.09565029401
CCDC51	-0.0861751478232	6.09135715498	-2.11824804636	0.0358226462248	0.271862065304	-4.09595944763
ILF3	-0.394996444259	7.21457189097	-2.11685174711	0.0359430006644	0.272548074239	-4.09873709337
COLQ	-0.241169739848	6.18781360392	-2.11672200906	0.0359542011399	0.272548074239	-4.09899509282
UNC5CL	-0.344045985846	6.1287551796	-2.11632065519	0.0359888696412	0.272654805869	-4.09979313835
CCM2	-0.347432774603	7.34116093515	-2.11536343073	0.0360716698668	0.273125857087	-4.10169589432
APOA1BP	-0.453316434706	7.51286707145	-2.11466981381	0.0361317704168	0.273365877625	-4.10307415015
GBP4	-0.367026833337	6.80412818462	-2.11452125552	0.0361446539093	0.273365877625	-4.10336928866
SETD4	-0.133548946023	5.97378507061	-2.11411821436	0.0361796269674	0.273474200873	-4.10416990629
RABEP1	-0.320088082199	6.75432326992	-2.11360431298	0.0362242619503	0.273655391333	-4.10519053336
EXTL2	0.163613994862	5.63033510795	2.11277972151	0.0362959810441	0.274040864861	-4.10682771541
HMGA1	-0.258448941229	6.77467053843	-2.11250705948	0.0363197227872	0.274063868303	-4.10736893922
PIGZ	0.190064186238	5.37870224771	2.11217282993	0.0363488436914	0.274127412873	-4.10803228271
THUMPD3	-0.179135662827	6.42935938984	-2.11013026288	0.0365272465388	0.275316064834	-4.11208401162
ZNF382	-0.16195814213	5.41054154364	-2.10889490494	0.0366355110801	0.275975013216	-4.11453273667
FAM53B	-0.1635517812	6.10994384111	-2.10853255703	0.0366673189288	0.27605759214	-4.11525072672
ALS2CL	-0.125647420514	5.63690059589	-2.10774336829	0.0367366782404	0.276315492198	-4.11681409805
STK38	-0.267606598914	6.73164668079	-2.10720374404	0.0367841690755	0.276315492198	-4.11788276922
EP400NL	0.237273420047	5.15477362139	2.10716490538	0.0367875891955	0.276315492198	-4.11795967534
ELOVL4	-0.287356779517	4.96623512001	-2.10699435988	0.0368026106148	0.276315492198	-4.1182973641
CLLU1	-0.199028693025	5.11623497349	-2.10641931458	0.0368532987398	0.276315492198	-4.11943579381
LEPR	0.409510923747	4.5027100943	2.10635952389	0.0368585725143	0.276315492198	-4.11955414598
RPL18	-0.460104202204	7.87545375626	-2.10631983917	0.0368620732218	0.276315492198	-4.11963269783
CCDC3	0.354577863264	5.20086505716	2.10612427476	0.0368793287185	0.276315492198	-4.12001977723
ZNF658	-0.179087798996	5.47130689849	-2.10601062551	0.0368893596773	0.276315492198	-4.12024470696
TSPAN32	-0.257187072952	6.75905923695	-2.10466886228	0.0370079645089	0.277047187107	-4.12289940511
VDAC1	-0.148301511004	6.40542520345	-2.10351445505	0.0371102704138	0.277619229127	-4.12518214431
PTPN7	-0.211638015686	6.42622637345	-2.10333377292	0.0371263048239	0.277619229127	-4.12553932087
NUPL2	-0.472386404459	7.05534108333	-2.10085336635	0.037347028471	0.279112132077	-4.13043973019
PAFAH1B3	-0.306058296982	6.83543515732	-2.09670177633	0.0377189902808	0.281732988318	-4.13862964689
DNAJC6	0.389288366281	4.38284282802	2.09644168403	0.0377423988641	0.281748922298	-4.13914222873
AP3M2	-0.249017081951	6.59297298994	-2.09605579985	0.0377771518499	0.281849269868	-4.13990260712
MFSD8	-0.24043941256	6.28114935415	-2.09581994144	0.0377984069535	0.281849269868	-4.14036729743
ALG12	-0.112372719478	6.3487471606	-2.09522137406	0.0378523948248	0.282022309974	-4.1415463794
ALKBH3	-0.430774506457	7.06385229312	-2.09508776415	0.0378644548311	0.282022309974	-4.14180952631
ACYP2	-0.270456945373	6.83783468292	-2.09485468652	0.0378855009774	0.282022309974	-4.14226853877
DDX27	-0.442239500426	7.57664967936	-2.09446182768	0.0379209975913	0.282127961293	-4.14304210838
DUSP7	-0.222194781568	6.41960728167	-2.09391946693	0.0379700493464	0.282178075927	-4.14410983469
HIVEP1	0.125078561576	5.71073508013	2.09391615596	0.0379703489619	0.282178075927	-4.14411635208
CRYZ	-0.446108740529	7.3113803812	-2.09366802175	0.0379928088381	0.282186633451	-4.14460475768
CA7	0.260787712711	5.3275394893	2.09316941371	0.0380379748702	0.282306292415	-4.14558600936
SLC23A2	0.14228816545	5.30906871803	2.09281014037	0.0380705479588	0.282306292415	-4.14629291663
TGDS	-0.156369091211	5.76795197429	-2.09278452155	0.0380728715739	0.282306292415	-4.14634331994
THOC1	-0.513051429992	7.56075382148	-2.09216885334	0.0381287490382	0.282562408234	-4.14755443123
HSP90AB1	-0.622646868137	8.33868424156	-2.09099842841	0.038235169959	0.283104862929	-4.14985590773
CLEC2D	-0.385183992074	7.05778701891	-2.09085502734	0.0382482262314	0.283104862929	-4.15013780255
MPL	0.381118788679	4.74992470511	2.09065899594	0.0382660805439	0.283104862929	-4.15052312752
RAPGEF1	-0.342607949608	7.01720987278	-2.08979323449	0.038345018729	0.283500719676	-4.15222448685
LDOC1	-0.133995605859	6.17196057523	-2.08927641405	0.0383922078753	0.283500719676	-4.15323980551
ZNF271	-0.154164957336	5.93505689972	-2.08923176611	0.038396286869	0.283500719676	-4.15332750747
MAP3K11	0.133564606712	5.8628652463	2.08913403073	0.0384052171788	0.283500719676	-4.15351948292
ZNF562	-0.120244320654	5.70723211254	-2.0888196128	0.0384339583769	0.28355482495	-4.15413701694
MRPS7	-0.478302494753	7.48089576029	-2.08735027385	0.0385685167781	0.28438912455	-4.15702172014
RANBP1	-0.180845876688	6.1607965484	-2.08678485866	0.0386204037422	0.284585984096	-4.1581312718
ZBTB9	-0.226617080333	6.35975399487	-2.0865911504	0.0386381937178	0.284585984096	-4.15851133331
PKP4	0.0833735949391	5.5022571656	2.08602904902	0.0386898563818	0.284808097868	-4.15961400548
RGS1	0.490805287759	5.10102115972	2.08548183831	0.0387402073902	0.284865537341	-4.16068719816
SPRED2	0.31361173998	4.65797329748	2.08494857938	0.0387893287388	0.284865537341	-4.16173277372
KIDINS220	0.164857898345	6.05094288599	2.08488764659	0.0387949449875	0.284865537341	-4.16185223032
ZNF691	-0.241034161022	6.36939488723	-2.08467472843	0.0388145753908	0.284865537341	-4.16226962311
UBOX5	-0.136049115017	6.38826691241	-2.0846366186	0.0388180898993	0.284865537341	-4.16234432724
KLHL3	-0.197947672779	5.2210736096	-2.08454301572	0.038826723167	0.284865537341	-4.16252780522
TMC4	0.176808640445	5.80052192555	2.08350101601	0.0389229411697	0.285301377524	-4.16456978301
KIR2DL4	0.23056287879	5.48204327007	2.08343315403	0.038929214618	0.285301377524	-4.1647027369
ACVR1B	0.200184902891	5.29069431773	2.08310274536	0.0389597713943	0.285367396335	-4.16535000913
PANX1	-0.0832452528545	6.00671584993	-2.08245877294	0.0390193862466	0.285646065265	-4.16661127672
PYHIN1	-0.309554446856	6.7849515905	-2.08192654689	0.039068715389	0.285849170108	-4.16765340382
RPS2	-0.806263373627	9.42840059442	-2.08129095095	0.0391276954166	0.286122623082	-4.1688976063
LCK	-0.594548641984	8.31927091926	-2.08100754442	0.0391540186948	0.286157102414	-4.1694522698
CDT1	0.341449508255	4.8986533215	2.08058217554	0.0391935561866	0.286258303369	-4.17028463868
RGS14	-0.20510332529	6.68636429074	-2.08020194972	0.0392289266731	0.286258303369	-4.17102853535
GTF2A2	-0.203651713019	6.52576962536	-2.08008674824	0.0392396486876	0.286258303369	-4.1712538972
EMD	-0.267612143857	6.77809727936	-2.07992906108	0.0392543289978	0.286258303369	-4.17156235223
RNASE4	0.224139403579	6.42056347427	2.07913001662	0.039328790628	0.286524320129	-4.17312504094
CSTB	-0.453719106937	7.52234132437	-2.07891645531	0.0393487125557	0.286524320129	-4.17354260639
UBL7	-0.504449029477	7.61151650563	-2.07837552381	0.0393992117273	0.286524320129	-4.17460008138
TRIM59	-0.24539876082	6.36425116968	-2.07833567688	0.0394029338723	0.286524320129	-4.1746779685
TARBP1	-0.47436326536	7.32658471892	-2.07786682561	0.0394467524284	0.286524320129	-4.17559430671
CEP192	-0.389409706817	6.89155479373	-2.07778686536	0.0394542296341	0.286524320129	-4.1757505642
PHB	-0.381284990503	7.26426681603	-2.07745250707	0.0394855091602	0.286524320129	-4.17640390241
KBTBD3	0.142773795556	5.80949415282	2.0773118967	0.0394986697402	0.286524320129	-4.17667862641
TMTC3	-0.132641575805	5.52613300362	-2.07679656824	0.0395469346234	0.286524320129	-4.17768532353
BET1	-0.433855400568	7.07804062297	-2.07666679386	0.039559097063	0.286524320129	-4.17793880148
LAIR1	-0.34549478036	7.25716450874	-2.07649969029	0.0395747627131	0.286524320129	-4.1782651696
SLC5A9	0.127235440423	5.35166100968	2.07628131814	0.0395952427143	0.286524320129	-4.17869163254
TNRC6C	-0.0981403816299	5.6496387155	-2.07615564088	0.0396070334579	0.286524320129	-4.17893705081
SSSCA1	-0.233489558006	6.84688214045	-2.0761060848	0.0396116835193	0.286524320129	-4.17903381838
TMCO3	0.117212200891	5.6533262217	2.07606705449	0.0396153462324	0.286524320129	-4.17911003089
MGC40069	-0.185028488407	5.86141701542	-2.07559585767	0.0396595875662	0.286687728242	-4.18003000652
THAP7	-0.268238462479	6.77609742858	-2.07503736714	0.0397120798784	0.28676379483	-4.18112016185
MBD5	0.115153740002	5.30190101069	2.07502313437	0.0397134183884	0.28676379483	-4.18114794014
ZBTB41	-0.245445983993	6.26067784449	-2.07450367495	0.0397622970433	0.286921009364	-4.18216165358
MYLPF	0.241656307583	5.51369397578	2.07433135963	0.0397785224792	0.286921009364	-4.1824978703
TIAM1	-0.523759733598	7.35320582572	-2.07350578102	0.0398563387967	0.287325800046	-4.18410835089
OVGP1	-0.132611098	6.02456482246	-2.07253940329	0.0399475920883	0.28772503766	-4.18599272577
PSG9	0.529042512244	4.403717778	2.07245921554	0.0399551721102	0.28772503766	-4.1861490496
NCBP2	-0.472323006458	7.3685204973	-2.07124080643	0.040070498147	0.288388966854	-4.18852360433
DNAJC10	-0.218452099787	6.4284191682	-2.07102533722	0.040090922599	0.288388966854	-4.18894339494
FAM3C	-0.102580412505	5.51693398109	-2.07077079921	0.040115061899	0.288405952621	-4.18943924889
LYPLA2	-0.27348752939	6.95053615259	-2.06990860072	0.0401969216851	0.288837674377	-4.1911184322
RCC2	-0.738772763371	8.27955351412	-2.06958488263	0.0402276934123	0.288902030292	-4.19174872258
ITK	-0.686887001462	8.58860361726	-2.0685089431	0.04033011423	0.289480597695	-4.19384294726
MRPL51	-0.439877000254	7.4867598704	-2.06827103341	0.0403527914571	0.289486466558	-4.19430587976
INPP5E	-0.185435809695	6.65100625151	-2.06732531735	0.0404430438557	0.289976843412	-4.19614558935
MAP4	-0.286917213853	6.63907153181	-2.06626091394	0.0405448296657	0.29026219933	-4.19821523461
MMP9	0.667563023774	7.37795836099	2.06623773339	0.0405470487924	0.29026219933	-4.19826029611
TMEM14A	-0.350625925027	6.99681775077	-2.06622156281	0.040548596901	0.29026219933	-4.19829173041
BAI1	0.0795517452655	5.60388303848	2.06497840279	0.0406677638235	0.290957966674	-4.20070763898
CRTC1	-0.109533092531	5.79380363187	-2.06450614778	0.0407131118066	0.291125129403	-4.20162504195
SYN2	0.426612029574	4.44682767019	2.06348132035	0.0408116691386	0.291672387697	-4.20361519273
ITGA4	-0.338484414649	7.47705142915	-2.06316370005	0.0408422560132	0.291733547132	-4.20423180254
TRIP13	0.32810254884	4.91026329446	2.06136546025	0.0410157970384	0.292815202253	-4.20772111583
FSTL3	0.103185090199	5.70346869464	2.06044112541	0.0411052462586	0.293109408042	-4.20951358428
CSNK2A1	-0.135564437182	6.39166267692	-2.06021949617	0.0411267184366	0.293109408042	-4.20994325472
MYO5C	0.146210048036	5.57821540873	2.06017063478	0.0411314535817	0.293109408042	-4.21003797597
ARMC2	0.20888203984	4.91309807634	2.06002530459	0.0411455402514	0.293109408042	-4.21031969625
ZNF227	-0.189235704572	6.41441523808	-2.05920831144	0.0412248072167	0.293397967403	-4.2119030761
HSPB1	-0.459993523709	7.31876297379	-2.05915116131	0.0412303569687	0.293397967403	-4.2120138142
DHPS	-0.46637747011	7.47041111742	-2.05777164853	0.0413645132003	0.293925082069	-4.21468597636
CXXC1	-0.290510820617	7.19013192319	-2.05776174484	0.0413654776721	0.293925082069	-4.21470515402
UNK	-0.135520684014	5.81373737544	-2.05770488756	0.0413710151005	0.293925082069	-4.21481525177
GNAT2	0.26061451504	4.69515941844	2.05621984441	0.0415158707391	0.294796073029	-4.21768985578
IL32	-0.888169640801	9.17319577655	-2.05574034808	0.04156273483	0.294970684541	-4.21861760107
TPM2	-0.150957619244	5.48126919066	-2.05430009632	0.041703771541	0.29560391413	-4.22140302151
GSTZ1	-0.175565357504	6.34103334497	-2.05425056312	0.041708629352	0.29560391413	-4.22149878508
CAMSAP1	-0.095881449025	5.41121579811	-2.0539620438	0.0417369345886	0.29560391413	-4.22205654227
GPR107	0.0987181150468	5.70202557083	2.05391811269	0.0417412458976	0.29560391413	-4.22214146213
SKIV2L	-0.320697089171	7.03784160728	-2.05328122224	0.0418037918208	0.295888623775	-4.22337239408
POLR1C	-0.284324108382	6.67088443893	-2.05286121952	0.0418450820838	0.295945458947	-4.22418394552
THEM4	-0.245128992724	6.62905438152	-2.05274497441	0.0418565162431	0.295945458947	-4.22440853282
CLNS1A	-0.423885007279	7.2112572753	-2.05208720719	0.0419212662055	0.296188206687	-4.22567912313
UMPS	-0.0905896250397	5.75171005851	-2.05194191548	0.0419355801207	0.296188206687	-4.22595972726
LARS2	-0.164930600872	6.24254765034	-2.05169211188	0.041960200153	0.296204120803	-4.22644213303
MTG1	-0.170752279715	6.55781621634	-2.05098634734	0.0420298253654	0.296468521173	-4.22780476416
PIGG	-0.1709426185	6.07278063993	-2.05085869932	0.0420424286614	0.296468521173	-4.22805116908
DMRTA1	0.270272752857	4.76228286076	2.05042796486	0.0420849809681	0.296610645535	-4.22888252918
SEPN1	-0.368493762605	6.92778959803	-2.04977706609	0.0421493531768	0.296691915407	-4.23013851583
HIST1H3A	0.211573401017	5.18162138854	2.04954331741	0.0421724908463	0.296691915407	-4.23058947
TTC4	-0.334032004245	6.93073117656	-2.0492376615	0.0422027626468	0.296691915407	-4.23117907633
RASGEF1B	0.479410112806	4.70874022508	2.04900314604	0.0422260013702	0.296691915407	-4.23163139745
RNF166	-0.530119133165	7.95878618533	-2.04883080842	0.0422430857063	0.296691915407	-4.23196376211
AAMP	-0.2493618908	7.03476312591	-2.04871560922	0.042254509036	0.296691915407	-4.2321859168
ST3GAL6	0.140138632786	5.6736737763	2.04870836872	0.0422552271029	0.296691915407	-4.23219987926
ALDH3A2	-0.180883188445	6.61670979023	-2.04833189803	0.0422925774698	0.296691915407	-4.23292579565
CAPNS2	0.171319211689	5.36872086717	2.04827580323	0.0422981451551	0.296691915407	-4.23303394772
ZNF675	-0.390299374933	6.35826150018	-2.04772508373	0.042352840045	0.296886164431	-4.23409559925
ZMYM3	-0.13788023053	6.15916999715	-2.04754563472	0.0423706751321	0.296886164431	-4.2344414746
PCP2	-0.0943159984854	5.73108942607	-2.04723516254	0.0424015475131	0.296945369496	-4.23503982039
PRR5	-0.369501725563	6.91967774154	-2.04674710026	0.0424501177522	0.297050040696	-4.23598024707
FANCE	-0.333579805119	6.61482815301	-2.04663424766	0.0424613552094	0.297050040696	-4.2361976679
GFI1B	-0.237732146995	6.18979696762	-2.0460725815	0.04251732172	0.297088296869	-4.23727960087
RAD17	-0.275274962531	6.9391145338	-2.04599964704	0.042524593802	0.297088296869	-4.23742007338
SACS	-0.350231869028	6.7148344703	-2.04590407612	0.0425341245084	0.297088296869	-4.2376041368
CLSTN1	-0.497921235989	7.73827756738	-2.04555746132	0.0425687056056	0.297172984425	-4.23827162652
CREM	0.198235600884	5.82618901688	2.04533283235	0.0425911292334	0.297172984425	-4.2387041464
GCC1	0.111676057092	5.54629980734	2.04503464774	0.0426209111515	0.297224184507	-4.2392782274
ARHGEF1	-0.303116595853	6.92834778909	-2.04411673996	0.042712701129	0.297527899365	-4.24104493725
ZNF34	-0.133154573879	6.07958930538	-2.04411121391	0.0427132542406	0.297527899365	-4.24105557106
DVL1	-0.391667895186	6.93097770155	-2.04392533001	0.0427318632177	0.297527899365	-4.24141325239
MAPKAP1	-0.105593197499	6.2875046786	-2.04288280281	0.0428363597719	0.298098745381	-4.24341873459
PDAP1	-0.318299722231	6.54020215936	-2.0423165649	0.0428932073949	0.298134845494	-4.24450758721
CYHR1	-0.179912941807	6.24799176609	-2.0423010949	0.0428947614136	0.298134845494	-4.24453733139
BUB1B	0.26790629043	4.81076367114	2.04215852636	0.0429090852157	0.298134845494	-4.24481143812
CD82	-0.350677247879	6.9712430481	-2.04184840191	0.0429402573952	0.298194980957	-4.24540763072
ANGPT1	0.344919918731	4.446878078	2.04153840223	0.0429714363572	0.298255100461	-4.24600349812
BCL2	-0.126549803768	6.29921304501	-2.0404606327	0.0430799860842	0.298851888797	-4.24807447402
CHEK2	-0.178305460987	6.1712923266	-2.03959595754	0.0431672427473	0.299300416598	-4.24973523507
SIDT1	-0.270169658	6.97338827701	-2.03928774896	0.0431983813433	0.299359583532	-4.25032704345
SAMD3	-0.347980210826	6.77462271582	-2.03881345678	0.0432463369718	0.299433285386	-4.25123759335
PDCL3	-0.291286357037	7.20546716188	-2.03851511708	0.043276525341	0.299433285386	-4.25181024592
AKT1	-0.556419554287	7.72033933423	-2.03851192174	0.0432768487676	0.299433285386	-4.25181637882
ZNF582	0.337555256058	5.06715655658	2.03764978072	0.0433641886776	0.299767640794	-4.25347078145
CASQ1	0.568386465278	3.8943078594	2.03758808334	0.0433704447453	0.299767640794	-4.25358915011
NPM3	-0.212576249984	6.21193040201	-2.03675244733	0.043455253503	0.300197142483	-4.25519201513
GLB1L	0.173365822166	5.7903443646	2.03591484544	0.0435404037566	0.300628554196	-4.25679802851
FOXD1	0.419854221857	4.48708938629	2.0349777674	0.043635835406	0.301130468099	-4.25859403821
DDX26B	-0.38213068493	7.08510933403	-2.03469116122	0.0436650588764	0.301175195156	-4.25914319362
DENND2D	-0.540590836965	7.5225551101	-2.03443968842	0.0436907137631	0.301195274526	-4.25962497117
NBPF20	-0.158964956296	5.81473712018	-2.03403227093	0.0437323051913	0.301265269629	-4.260405392
ANKRD13D	-0.16935714592	6.45649667197	-2.03389461858	0.043746365136	0.301265269629	-4.26066903602
PEX3	-0.141627571378	6.14997792439	-2.03348603879	0.0437881205804	0.301396091916	-4.26145148518
VGLL4	-0.340352558694	6.98688353351	-2.03269526146	0.0438690318736	0.301796150183	-4.2629654389
CHD7	0.109167751816	5.75863452846	2.03245075981	0.0438940747551	0.301811646927	-4.26343342811
GOLGA2	-0.0735793444131	6.03841725735	-2.03146134551	0.0439955392433	0.302229793952	-4.26532667738
STIM2	-0.258507979517	6.69409623451	-2.03141271158	0.0440005318084	0.302229793952	-4.26541971621
PAXIP1	-0.217933712074	6.75189311254	-2.03090328694	0.0440528563527	0.302432336277	-4.26639414154
VLDLR	0.414539681654	4.31807582366	2.03048464868	0.0440958956637	0.302447188127	-4.26719473841
RFT1	-0.149160193998	6.1056331266	-2.03036768138	0.0441079272301	0.302447188127	-4.2674183969
TMEM156	-0.229117152968	6.04966693386	-2.03016469195	0.0441288139043	0.302447188127	-4.26780651333
SNRPA	-0.370831568383	7.53491363899	-2.02976817305	0.0441696381948	0.302447188127	-4.2685645531
NFATC1	-0.110211460901	6.36581656246	-2.0295029303	0.0441969646925	0.302447188127	-4.26907154941
USP11	-0.372672099679	7.34825445378	-2.02943599633	0.0442038628074	0.302447188127	-4.26919947997
RPL17	-0.344745296821	6.75710954544	-2.02932903896	0.0442148875794	0.302447188127	-4.2694038988
TMEM105	0.113618073219	5.66465223554	2.02845317716	0.0443052564219	0.302908885284	-4.27107747884
SELO	-0.34965157206	6.85552360759	-2.02712145005	0.0444429617922	0.303374029747	-4.27362081091
TDRD3	-0.299573181531	6.61489728381	-2.02703493025	0.0444519208571	0.303374029747	-4.27378599186
TRNT1	-0.101616330769	5.98775897963	-2.02696016042	0.044459664461	0.303374029747	-4.27392873477
ITGB3	0.231932939437	5.4284462247	2.02690937993	0.0444649242421	0.303374029747	-4.27402567683
SPTB	-0.317181624212	6.39999263601	-2.02603685464	0.0445553822392	0.303834668895	-4.27569100597
NUDT2	-0.462597290487	7.12723695299	-2.02462686861	0.044701892306	0.30447292292	-4.27838071874
STEAP3	0.146763783094	5.29228310217	2.02456484277	0.0447083467562	0.30447292292	-4.27849899966
PPARG	0.325249566984	4.59663673644	2.02443202076	0.0447221709759	0.30447292292	-4.27875227471
MAP3K7	-0.344601544684	6.92281750279	-2.02425171672	0.044740942989	0.30447292292	-4.27909606696
HDAC5	-0.136213473826	6.38571477577	-2.02378719358	0.044789336868	0.304517474091	-4.27998165691
TP53TG3	-0.196130993649	5.60809464488	-2.02374745603	0.0447934787835	0.304517474091	-4.28005740563
TTLL3	0.127222401926	5.70103494682	2.02284573383	0.0448875546562	0.304907239642	-4.28177591387
CLPTM1	-0.267033019078	6.95757447749	-2.02259201209	0.0449140555427	0.304907239642	-4.28225932812
TIGD7	-0.148931498676	5.70431824092	-2.02253622653	0.0449198840551	0.304907239642	-4.28236560828
PLK2	0.39570173199	5.10255488015	2.02099232344	0.0450814479247	0.305805878676	-4.28530588511
OPA3	-0.0654584146144	5.67820931903	-2.02083004836	0.045098458133	0.305805878676	-4.28561480576
HPS5	-0.295329823058	6.88438853577	-2.02045607816	0.0451376797354	0.3058459846	-4.28632663806
PITPNC1	-0.164196268252	6.40643042195	-2.02013578523	0.0451712948146	0.3058459846	-4.28693619966
EPB41L3	0.224769016201	6.64727197651	2.02007998708	0.0451771530685	0.3058459846	-4.28704238189
TSSC4	-0.323466533581	6.88302022171	-2.01984389027	0.045201948061	0.3058459846	-4.28749163651
CHAC1	0.392746402369	4.81189064281	2.01967352302	0.045219847304	0.3058459846	-4.28781578746
TCF3	-0.311342880572	6.64038759166	-2.01917184622	0.0452725898784	0.306025843347	-4.28877015781
LIN7A	0.273106760923	6.01231573569	2.01898110512	0.0452926567212	0.306025843347	-4.28913295749
ACTL6A	-0.221224961397	6.70507561185	-2.01871806146	0.0453203425508	0.306056754921	-4.28963322737
CYBA	-0.363104776137	7.49655881143	-2.01824864111	0.0453697857098	0.306159671845	-4.29052584204
LANCL1	-0.186468253047	6.56903519149	-2.01783735986	0.0454131429265	0.306159671845	-4.29130774262
EIF4G1	-0.424620275374	7.09208200728	-2.01779493434	0.0454176174252	0.306159671845	-4.29138839062
NOV	0.261645718185	5.88422365348	2.01704913465	0.0454963361174	0.306159671845	-4.29280584335
ANTXR2	0.280736777014	6.74538603198	2.01672906687	0.0455301546737	0.306159671845	-4.29341400632
IKBKAP	-0.234217552671	6.31237937391	-2.01664601483	0.0455389334978	0.306159671845	-4.29357179916
ZNF550	-0.097702275498	5.64725743505	-2.01647393849	0.0455571270181	0.306159671845	-4.2938987122
DDX49	-0.179666527788	6.32991210289	-2.0164394881	0.0455607701784	0.306159671845	-4.29396415836
NRF1	-0.10730831885	5.98667512983	-2.0164315509	0.0455616095797	0.306159671845	-4.29397923668
ZNF397	-0.105246438122	5.64653315368	-2.01629913538	0.0455756151715	0.306159671845	-4.2942307786
ALDH1A2	0.382979101854	4.51878511601	2.01575145401	0.0456335823707	0.306159671845	-4.29527101072
ZNF32	-0.221355099463	6.82428093015	-2.01560527496	0.0456490647272	0.306159671845	-4.29554860903
ATF7IP2	-0.300761627021	6.91403549319	-2.01539051251	0.0456718191124	0.306159671845	-4.29595641475
TACSTD2	0.369003014013	4.72048235414	2.01536218543	0.0456748211274	0.306159671845	-4.29601020111
IMP4	-0.389568645071	7.37949324516	-2.01529104255	0.0456823613657	0.306159671845	-4.29614528125
MTMR1	-0.269353269698	6.75550397955	-2.01453427907	0.0457626342443	0.306542521647	-4.29758188169
TULP1	0.321781013587	4.6936235562	2.01411271316	0.0458074034365	0.30654803576	-4.29838193944
ENTPD5	-0.192076573727	6.07349709954	-2.01409059565	0.0458097532863	0.30654803576	-4.2984239102
SLC27A2	0.263516088654	4.76872572805	2.01364661545	0.0458569451667	0.306652896004	-4.29926632656
LCMT2	-0.153550106117	5.34845591393	-2.01350755277	0.0458717350286	0.306652896004	-4.29953015063
DCUN1D5	0.122108979935	5.70976851789	2.01299949395	0.0459258035839	0.306859443422	-4.30049387284
CIB1	-0.57999986864	8.16676227579	-2.01250441297	0.0459785431691	0.306919772029	-4.30143275671
FAM20A	0.336076818149	4.62432907901	2.0124796298	0.0459811846036	0.306919772029	-4.30147975039
NTSR1	0.291001690297	5.17421527407	2.01083449724	0.0461568147846	0.307892919678	-4.30459801728
HIPK2	0.117088056987	5.80734357805	2.01067871083	0.0461734756837	0.307892919678	-4.30489317778
GYPA	0.229815635202	5.04125997101	2.00973423965	0.0462745936637	0.30841189929	-4.30668215622
EI24	-0.237772069631	6.68289564507	-2.00927424624	0.0463239101313	0.30858528263	-4.30755316919
APAF1	0.184319470702	6.21196108959	2.00782751169	0.0464793078113	0.309387029056	-4.31029138156
PLK3	0.135252764438	5.77084013418	2.00771891308	0.0464909905475	0.309387029056	-4.3104968493
TG	0.281205224084	4.93264281741	2.00735780343	0.046529855673	0.309490144991	-4.31117999042
U2AF2	-0.0803267607983	5.91792199486	-2.00650506384	0.0466217430789	0.309619763145	-4.31279272787
QPRT	0.206617933278	5.22641403256	2.00646530872	0.0466260306741	0.309619763145	-4.31286789865
TRA2A	-0.346023283154	6.81258617621	-2.00646245382	0.0466263385888	0.309619763145	-4.31287329678
LGALS3BP	-0.208123151705	6.65220943395	-2.00630927239	0.0466428624537	0.309619763145	-4.31316292559
ZDHHC13	-0.279165475269	6.21207304147	-2.00521939257	0.0467605728805	0.310113395834	-4.3152230199
YARS	-0.32832967131	7.14086518419	-2.00501151815	0.0467830526183	0.310113395834	-4.31561582466
MSRB2	0.21867241311	6.26147750595	2.00497061018	0.046787477526	0.310113395834	-4.31569312085
CSTF2	-0.126162306012	5.8716891126	-2.00365160085	0.0469303420982	0.31080482874	-4.31818460917
[truncated: 11,244 more rows]
