# Supplementary material for: Discovery of stroke-related blood biomarkers from gene expression network models
Source: BMC Med Genomics. 2019 Aug 7;12:118. doi: 10.1186/s12920-019-0566-8 (PMC6686563; doi:10.1186/s12920-019-0566-8)
Supplement: Supplementary file 3 — : The file netcompbiomarkers_1395.txt lists the 47 genes identified as having statistically significant differences in centrality value between stroke and control (TXT 2 kb) [file 12920_2019_566_MOESM3_ESM.txt]

NODE	Significance	Pagerank Centrality at Control	Pagerank Centrality at Stroke
NOG	1	0.003574998	0.001833461
SLC22A1	0.88487826	0.002727061	0.005066338
VPS13D	0.852266084	0.001742127	0.006297609
BMX	0.825154599	0.003610444	0.002612138
PIAS2	0.801890947	0.000832939	0.001014587
ABCC2	0.782466263	0.000935048	0.002744135
PLEKHA1	0.771520891	0.001517068	0.001910161
ZNF141	0.757092695	0.002126891	0.000798217
RNF126	0.749278229	0.004247304	0.002641991
RRM1	0.735152585	0.001853856	0.002370118
PPIL2	0.73371069	0.004722125	0.001235762
PSMC3	0.726966809	0.002419504	0.001171145
MBTPS1	0.713621719	0.003948601	0.001551539
SMARCA4	0.697480288	0.004427067	0.003622669
TUBGCP5	0.692060094	0.002478958	0.001217284
FGF13	0.69003964	0.00212117	0.000984288
SLC25A42	0.681527869	0.006515282	0.006467406
GLTSCR2	0.681106298	0.003390839	0.003588118
ECHDC2	0.634351474	0.001996715	0.001041091
G0S2	0.624542378	0.000432738	0.001881231
CXXC5	0.609656326	0.003953789	0.002535102
PRPF19	0.602010021	0.001214185	0.001563706
FLT3LG	0.599980232	0.0006049	0.000616095
NR4A2	0.591718656	0.000583825	0.000267895
TEX10	0.582141195	0.008463775	0.001661174
GALNT14	0.573159802	0.003122161	0.000895578
ANKRD36	0.569305394	0.001941764	0.005637693
DNASE1	0.562163891	0.001201059	0.004608867
FAM109A	0.556151718	0.000923316	0.001743812
CNTNAP3	0.552769159	0.004644281	0.002299905
SNX22	0.54468855	0.002873346	0.000951362
IDI2	0.542614868	0.00152025	0.004043548
ZNF202	0.538580732	0.001218736	0.002919645
ABT1	0.534742075	0.001485027	0.000835987
SFXN2	0.531472808	0.00388905	0.002641421
LTB	0.523314705	0.00152074	0.00103186
TOMM40	0.522053178	0.000524163	0.002875945
CHD1L	0.521117093	0.000602347	0.002153875
GNRHR2	0.516495176	0.000992531	0.002951245
MAP2K7	0.511980936	0.000796412	0.001419405
IL2RB	0.511446667	0.001080026	0.000822743
ZNF439	0.506660266	0.000792554	0.001223533
DDIT4L	0.502961117	0.001064901	0.001381916
MRPL34	0.502063036	0.0020081	0.001973554
KIF4A	0.501416275	0.001739729	0.002838319
GPATCH4	0.501314	0.000571617	0.003815625
ID3	0.5	0.001058218	0.000740675
