# Supplementary material for: Discovery of stroke-related blood biomarkers from gene expression network models
Source: BMC Med Genomics. 2019 Aug 7;12:118. doi: 10.1186/s12920-019-0566-8 (PMC6686563; doi:10.1186/s12920-019-0566-8)
Supplement: Supplementary file 6 — : Diseases associated with variants or differential expression of the 6 predictive network-central genes with a gene-disease association (GDA) or variant-disease association (VDA) score > 0.001 according to DisGeNet. (TXT 1 kb) [file 12920_2019_566_MOESM6_ESM.txt]

Disease:

BMX - (transferase/kinase)
Prostatic neoplasms  0.005
mammary neoplasms 0.003
rheumatoid arthritis 0.003
myelodysplastic syndrome 0.002
HIV infection 0.002
lymphoproliferative disorders 0.002


ID3 - inhibitor of DNA binding 3. Score 0.2 - 0.201
Burkitt lymphoma
Adenocarcinoma
Prostatic neoplasm
lung neocplam
thyroid disease
Colonic neoplasmis
myocardial ischemia
variants associated w/diabetes

NOG
Symphalangism, Proximal  0.605
Tarsal-carpal coalition syndrome 0.602
symphalangism-brachydacytly 0.501
stapes ankylois 0.401
multiple synostosis 0.204
Hyperopia 0.203
conductive hearing loss 0.201

SFXN2
No association scores > 0.001

SLC22A1 - transfer/carrier protei9n
obesity  0.201
colonic neoplasm 0.2
endotoxemia 0.08
asthma 0.08
kidney injury 0.08
cholestasis 0.08
chronic myeloid leukemai 0.015
variants assocaited with -
serum total cholesterol measurement 0.5
low density lipoprotein cholesterol measurement 0.5
gout 0.5
biliary cirrhosis 0.006
icterus/jaundice 0.003
diabetes 0.003

MBTPS1
liver carcinoma 0.2
prostatic neoplasm 0.2
craniofacial abnormaliities 0.2
hemorrhagic fever 0.003
multiple sclerosis 0.001
