# Supplementary material for: Discovery of stroke-related blood biomarkers from gene expression network models
Source: BMC Med Genomics. 2019 Aug 7;12:118. doi: 10.1186/s12920-019-0566-8 (PMC6686563; doi:10.1186/s12920-019-0566-8)
Supplement: Supplementary file 7 — : miRNA:mRNA target predictions – a complete list of statistically significant associations between log FC in miRNAs and mRNA log FC in the 6 network-central predictor genes, including the confidence scores. (TXT 29 kb) [file 12920_2019_566_MOESM7_ESM.txt]

miRNA	gene	confidence_score
hsa-miR-4279	MRPL14	2.25
hsa-miR-4532	SRPK1	2.22
hsa-miR-1227-5p	AGTPBP1	2.06
hsa-miR-4508	SRPK1	1.91
hsa-miR-4292	MRPL14	1.86
hsa-miR-4261	AGTPBP1	1.79
hsa-miR-4451	AGTPBP1	1.64
hsa-miR-626	AGTPBP1	1.62
hsa-miR-1825	AGTPBP1	1.56
hsa-miR-1910-3p	AGTPBP1	1.54
hsa-miR-1273f	AGTPBP1	1.49
hsa-miR-7973	MRPL14	1.48
hsa-miR-4532	MRPL14	1.47
hsa-miR-4288	MRPL14	1.46
hsa-miR-668-5p	MRPL14	1.43
hsa-miR-4642	AGTPBP1	1.41
hsa-miR-4453	MRPL14	1.41
hsa-miR-4311	SRPK1	1.40
hsa-miR-4325	AGTPBP1	1.40
hsa-miR-4999-3p	SRPK1	1.40
hsa-miR-566	MRPL14	1.39
hsa-miR-6514-3p	SRPK1	1.37
hsa-miR-6129	MRPL14	1.37
hsa-miR-4320	MRPL14	1.36
hsa-miR-1237-5p	AGTPBP1	1.36
hsa-miR-6127	MRPL14	1.34
hsa-miR-3622b-5p	AGTPBP1	1.33
hsa-miR-4710	AGTPBP1	1.33
hsa-miR-3917	SRPK1	1.33
hsa-miR-3168	AGTPBP1	1.32
hsa-miR-6861-3p	AGTPBP1	1.31
hsa-miR-7977	MRPL14	1.31
hsa-miR-4419b	AGTPBP1	1.28
hsa-miR-4256	SRPK1	1.28
hsa-miR-575	MRPL14	1.27
hsa-miR-631	MRPL14	1.26
hsa-miR-552-3p	AGTPBP1	1.26
hsa-miR-4320	AGTPBP1	1.26
hsa-miR-6799-5p	AGTPBP1	1.22
hsa-miR-6504-3p	MRPL14	1.19
hsa-miR-563	AGTPBP1	1.18
hsa-miR-1973	SRPK1	1.18
hsa-miR-4272	AGTPBP1	1.17
hsa-miR-6502-3p	MRPL14	1.14
hsa-miR-6130	MRPL14	1.13
hsa-miR-4488	MRPL14	1.13
hsa-miR-4303	AGTPBP1	1.12
hsa-miR-4466	MRPL14	1.12
hsa-miR-4472	MRPL14	1.12
hsa-miR-4999-3p	AGTPBP1	1.12
hsa-miR-1246	AGTPBP1	1.11
hsa-miR-8062	ANTXR2	1.11
hsa-miR-6868-3p	ANTXR2	1.10
hsa-miR-378g	MRPL14	1.10
hsa-miR-4784	AGTPBP1	1.10
hsa-miR-5589-5p	AGTPBP1	1.10
hsa-miR-8065	ANTXR2	1.07
hsa-miR-6757-5p	AGTPBP1	1.07
hsa-miR-548ap-3p	SRPK1	1.06
hsa-miR-5587-5p	SRPK1	1.06
hsa-miR-4467	AGTPBP1	1.05
hsa-miR-5587-3p	SRPK1	1.05
hsa-miR-5787	MRPL14	1.05
hsa-miR-4270	MRPL14	1.05
hsa-miR-3181	ANTXR2	1.04
hsa-miR-4253	AGTPBP1	1.04
hsa-miR-1911-3p	SRPK1	1.04
hsa-miR-1261	AGTPBP1	1.04
hsa-miR-7112-3p	ANTXR2	1.02
hsa-miR-4800-3p	SRPK1	1.01
hsa-miR-4687-3p	AGTPBP1	1.00
hsa-miR-552-3p	SRPK1	1.00
hsa-miR-6787-5p	AGTPBP1	1.00
hsa-miR-6758-3p	SRPK1	1.00
hsa-miR-1301-5p	SRPK1	1.00
hsa-miR-3660	AGTPBP1	0.99
hsa-miR-4712-3p	AGTPBP1	0.99
hsa-miR-4454	AGTPBP1	0.99
hsa-miR-187-5p	MRPL14	0.99
hsa-miR-383-3p	AGTPBP1	0.99
hsa-miR-675-3p	AGTPBP1	0.99
hsa-miR-23a-3p	SRPK1	0.98
hsa-miR-2277-3p	AGTPBP1	0.98
hsa-miR-6078	MRPL14	0.98
hsa-miR-6791-3p	SRPK1	0.97
hsa-miR-4659b-5p	AGTPBP1	0.97
hsa-miR-1237-3p	AGTPBP1	0.96
hsa-miR-5571-3p	MRPL14	0.96
hsa-miR-1206	MRPL14	0.96
hsa-miR-6071	MRPL14	0.96
hsa-miR-6829-5p	MRPL14	0.95
hsa-miR-1302	SRPK1	0.95
hsa-miR-3616-3p	AGTPBP1	0.94
hsa-miR-6739-3p	MRPL14	0.93
hsa-miR-552-5p	MRPL14	0.93
hsa-miR-4456	MRPL14	0.93
hsa-miR-5708	SRPK1	0.92
hsa-miR-6716-5p	MRPL14	0.92
hsa-miR-548ap-3p	ANTXR2	0.92
hsa-miR-4524b-5p	SRPK1	0.92
hsa-miR-5571-5p	SRPK1	0.91
hsa-miR-6867-3p	SRPK1	0.91
hsa-miR-4292	AGTPBP1	0.91
hsa-miR-4264	SRPK1	0.91
hsa-miR-4690-3p	AGTPBP1	0.91
hsa-miR-3195	MRPL14	0.90
hsa-miR-4774-3p	MRPL14	0.90
hsa-miR-7162-3p	AGTPBP1	0.90
hsa-miR-4258	AGTPBP1	0.90
hsa-miR-1245b-5p	SRPK1	0.90
hsa-miR-5007-5p	MRPL14	0.89
hsa-miR-676-5p	MRPL14	0.89
hsa-miR-4306	AGTPBP1	0.89
hsa-miR-4284	MRPL14	0.89
hsa-miR-5695	SRPK1	0.89
hsa-miR-1199-5p	SRPK1	0.88
hsa-miR-4324	AGTPBP1	0.88
hsa-miR-2276-3p	ANTXR2	0.87
hsa-miR-574-3p	AGTPBP1	0.87
hsa-miR-1178-5p	AGTPBP1	0.87
hsa-miR-6514-3p	MRPL14	0.87
hsa-miR-548ad-5p	SRPK1	0.86
hsa-miR-548ae-5p	SRPK1	0.86
hsa-miR-938	SRPK1	0.86
hsa-miR-1322	MRPL14	0.85
hsa-miR-431-5p	MRPL14	0.85
hsa-miR-4315	MRPL14	0.85
hsa-miR-106b-5p	ANTXR2	0.83
hsa-miR-1295a	MRPL14	0.83
hsa-miR-4448	SRPK1	0.83
hsa-miR-1185-5p	SRPK1	0.83
hsa-miR-548ah-5p	SRPK1	0.83
hsa-miR-7152-3p	MRPL14	0.83
hsa-miR-613	ANTXR2	0.83
hsa-miR-3667-3p	SRPK1	0.82
hsa-miR-6764-3p	SRPK1	0.82
hsa-miR-5194	AGTPBP1	0.82
hsa-miR-656-3p	SRPK1	0.82
hsa-miR-4329	AGTPBP1	0.82
hsa-miR-323a-3p	SRPK1	0.82
hsa-miR-4650-3p	MRPL14	0.81
hsa-miR-3194-5p	MRPL14	0.81
hsa-miR-383-3p	MRPL14	0.80
hsa-miR-525-5p	MRPL14	0.80
hsa-miR-203a-3p	SRPK1	0.80
hsa-miR-181b-2-3p	AGTPBP1	0.80
hsa-miR-4478	MRPL14	0.80
hsa-miR-3195	SRPK1	0.80
hsa-miR-5006-3p	SRPK1	0.80
hsa-miR-6727-3p	MRPL14	0.79
hsa-miR-6800-3p	SRPK1	0.79
hsa-miR-7161-3p	AGTPBP1	0.79
hsa-miR-6795-3p	AGTPBP1	0.79
hsa-miR-4540	SRPK1	0.79
hsa-miR-548an	SRPK1	0.78
hsa-miR-7152-3p	SRPK1	0.78
hsa-miR-488-3p	SRPK1	0.78
hsa-miR-6844	MRPL14	0.78
hsa-miR-5003-3p	SRPK1	0.77
hsa-miR-1276	AGTPBP1	0.77
hsa-miR-6850-3p	SRPK1	0.77
hsa-miR-6878-3p	MRPL14	0.77
hsa-miR-2278	AGTPBP1	0.77
hsa-miR-150-5p	ANTXR2	0.77
hsa-miR-5584-3p	SRPK1	0.77
hsa-miR-548at-3p	SRPK1	0.77
hsa-miR-4785	MRPL14	0.76
hsa-miR-4476	MRPL14	0.76
hsa-miR-6846-3p	AGTPBP1	0.76
hsa-miR-6834-5p	MRPL14	0.76
hsa-miR-3919	MRPL14	0.76
hsa-miR-4275	AGTPBP1	0.76
hsa-miR-3160-5p	MRPL14	0.75
hsa-miR-5682	MRPL14	0.75
hsa-miR-548ao-3p	SRPK1	0.75
hsa-miR-6125	ANTXR2	0.74
hsa-miR-3620-5p	AGTPBP1	0.74
hsa-miR-4268	MRPL14	0.74
hsa-miR-3619-5p	MRPL14	0.74
hsa-miR-591	SRPK1	0.74
hsa-miR-6823-3p	SRPK1	0.73
hsa-miR-1277-3p	SRPK1	0.73
hsa-miR-5591-3p	MRPL14	0.73
hsa-miR-4749-3p	AGTPBP1	0.73
hsa-miR-100-5p	ANTXR2	0.73
hsa-miR-130b-5p	AGTPBP1	0.73
hsa-miR-6871-3p	ANTXR2	0.73
hsa-miR-194-3p	MRPL14	0.72
hsa-miR-4768-3p	MRPL14	0.72
hsa-miR-3155a	MRPL14	0.72
hsa-miR-6891-3p	MRPL14	0.71
hsa-miR-4433a-3p	AGTPBP1	0.71
hsa-miR-3193	MRPL14	0.71
hsa-miR-6801-3p	MRPL14	0.71
hsa-miR-5579-5p	MRPL14	0.71
hsa-miR-1296-3p	ANTXR2	0.71
hsa-miR-6758-3p	AGTPBP1	0.70
hsa-miR-5588-5p	SRPK1	0.70
hsa-miR-486-3p	AGTPBP1	0.70
hsa-miR-513b-5p	MRPL14	0.70
hsa-miR-4269	SRPK1	0.70
hsa-miR-1267	MRPL14	0.69
hsa-miR-5582-3p	ANTXR2	0.69
hsa-miR-566	AGTPBP1	0.69
hsa-miR-15a-5p	SRPK1	0.69
hsa-miR-5691	MRPL14	0.69
hsa-miR-1587	AGTPBP1	0.69
hsa-miR-6787-3p	AGTPBP1	0.69
hsa-miR-500b-5p	MRPL14	0.68
hsa-miR-4436b-5p	MRPL14	0.68
hsa-miR-4803	ANTXR2	0.68
hsa-miR-7850-5p	MRPL14	0.68
hsa-miR-490-3p	MRPL14	0.68
hsa-miR-3612	AGTPBP1	0.68
hsa-miR-6835-5p	MRPL14	0.68
hsa-miR-6505-5p	SRPK1	0.68
hsa-miR-587	MRPL14	0.68
hsa-miR-3150b-3p	AGTPBP1	0.68
hsa-miR-450a-1-3p	ANTXR2	0.68
hsa-miR-4315	SRPK1	0.68
hsa-miR-6884-5p	AGTPBP1	0.68
hsa-miR-3650	MRPL14	0.68
hsa-miR-4478	AGTPBP1	0.68
hsa-miR-4440	ANTXR2	0.67
hsa-miR-4329	MRPL14	0.67
hsa-miR-6731-3p	SRPK1	0.67
hsa-miR-4778-3p	ANTXR2	0.67
hsa-miR-34b-5p	ANTXR2	0.67
hsa-miR-4468	AGTPBP1	0.67
hsa-miR-4646-3p	MRPL14	0.67
hsa-miR-3682-5p	SRPK1	0.67
hsa-miR-4446-3p	AGTPBP1	0.67
hsa-miR-5590-5p	AGTPBP1	0.66
hsa-miR-876-5p	SRPK1	0.66
hsa-miR-520a-5p	MRPL14	0.66
hsa-miR-6864-3p	SRPK1	0.66
hsa-miR-8063	ANTXR2	0.66
hsa-miR-4299	MRPL14	0.66
hsa-miR-138-5p	ANTXR2	0.66
hsa-miR-206	SRPK1	0.66
hsa-miR-8070	MRPL14	0.66
hsa-miR-516b-5p	ANTXR2	0.66
hsa-miR-5584-5p	ANTXR2	0.66
hsa-miR-1269a	AGTPBP1	0.65
hsa-miR-6743-5p	SRPK1	0.65
hsa-miR-6748-3p	MRPL14	0.65
hsa-miR-4526	MRPL14	0.65
hsa-miR-485-5p	MRPL14	0.65
hsa-miR-4494	AGTPBP1	0.65
hsa-miR-7855-5p	SRPK1	0.65
hsa-miR-6861-5p	SRPK1	0.65
hsa-miR-28-5p	ANTXR2	0.65
hsa-miR-6503-3p	MRPL14	0.65
hsa-miR-1912	SRPK1	0.65
hsa-miR-4521	MRPL14	0.64
hsa-miR-4326	SRPK1	0.64
hsa-miR-6068	MRPL14	0.64
hsa-miR-4638-5p	AGTPBP1	0.64
hsa-miR-4651	MRPL14	0.64
hsa-miR-4714-5p	SRPK1	0.64
hsa-miR-4724-3p	SRPK1	0.64
hsa-let-7c-5p	AGTPBP1	0.64
hsa-miR-5000-5p	ANTXR2	0.64
hsa-miR-519a-3p	AGTPBP1	0.64
hsa-miR-4687-3p	MRPL14	0.63
hsa-miR-4314	MRPL14	0.63
hsa-miR-4487	AGTPBP1	0.63
hsa-miR-1245a	SRPK1	0.63
hsa-miR-4262	SRPK1	0.63
hsa-miR-563	MRPL14	0.63
hsa-miR-4666a-3p	SRPK1	0.63
hsa-miR-6823-5p	SRPK1	0.63
hsa-miR-6850-3p	ANTXR2	0.63
hsa-miR-4516	AGTPBP1	0.63
hsa-miR-3938	SRPK1	0.63
hsa-miR-6727-3p	SRPK1	0.62
hsa-miR-4791	MRPL14	0.62
hsa-miR-5187-3p	ANTXR2	0.62
hsa-miR-516a-3p	MRPL14	0.62
hsa-miR-516b-3p	MRPL14	0.62
hsa-miR-3180	AGTPBP1	0.62
hsa-miR-320a	SRPK1	0.62
hsa-miR-7114-5p	SRPK1	0.62
hsa-miR-1295b-5p	SRPK1	0.62
hsa-miR-4785	AGTPBP1	0.62
hsa-miR-532-5p	ANTXR2	0.62
hsa-miR-328-3p	ANTXR2	0.62
hsa-miR-642b-5p	SRPK1	0.62
hsa-miR-548m	SRPK1	0.62
hsa-miR-3682-5p	AGTPBP1	0.61
hsa-miR-7109-3p	MRPL14	0.61
hsa-miR-320d	ANTXR2	0.61
hsa-miR-7108-3p	AGTPBP1	0.61
hsa-miR-583	SRPK1	0.61
hsa-miR-3194-3p	ANTXR2	0.61
hsa-miR-6822-5p	MRPL14	0.61
hsa-miR-4464	MRPL14	0.60
hsa-miR-3671	ANTXR2	0.60
hsa-miR-449a	MRPL14	0.60
hsa-miR-4798-3p	ANTXR2	0.60
hsa-miR-6852-5p	SRPK1	0.60
hsa-miR-4282	MRPL14	0.60
hsa-miR-1910-5p	SRPK1	0.60
hsa-miR-4649-3p	MRPL14	0.60
hsa-miR-4749-5p	ANTXR2	0.60
hsa-miR-6073	AGTPBP1	0.60
hsa-miR-320c	AGTPBP1	0.60
hsa-miR-4800-3p	MRPL14	0.60
hsa-miR-513a-5p	MRPL14	0.60
hsa-miR-5190	SRPK1	0.60
hsa-miR-2355-3p	SRPK1	0.60
hsa-miR-208b-5p	SRPK1	0.60
hsa-miR-6784-5p	MRPL14	0.59
hsa-miR-711	SRPK1	0.59
hsa-miR-6078	SRPK1	0.59
hsa-miR-144-5p	SRPK1	0.59
hsa-miR-1909-3p	SRPK1	0.59
hsa-miR-320b	SRPK1	0.59
hsa-miR-7159-3p	SRPK1	0.59
hsa-miR-498	AGTPBP1	0.59
hsa-miR-4465	SRPK1	0.59
hsa-miR-4711-3p	MRPL14	0.59
hsa-miR-6755-3p	SRPK1	0.59
hsa-miR-33a-5p	AGTPBP1	0.59
hsa-miR-4797-5p	MRPL14	0.59
hsa-miR-8070	SRPK1	0.59
hsa-miR-4790-3p	AGTPBP1	0.59
hsa-miR-4659b-5p	MRPL14	0.59
hsa-miR-6818-5p	SRPK1	0.58
hsa-miR-6732-3p	MRPL14	0.58
hsa-miR-3180	MRPL14	0.58
hsa-miR-1973	AGTPBP1	0.58
hsa-miR-4753-5p	AGTPBP1	0.58
hsa-miR-1206	AGTPBP1	0.58
hsa-miR-518d-5p	AGTPBP1	0.58
hsa-miR-520c-5p	AGTPBP1	0.58
hsa-miR-526a	AGTPBP1	0.58
hsa-miR-4650-5p	SRPK1	0.58
hsa-miR-328-5p	ANTXR2	0.58
hsa-miR-4484	SRPK1	0.58
hsa-miR-204-5p	SRPK1	0.58
hsa-miR-4464	AGTPBP1	0.58
hsa-miR-4328	AGTPBP1	0.58
hsa-miR-3683	SRPK1	0.58
hsa-miR-423-5p	AGTPBP1	0.57
hsa-miR-4297	MRPL14	0.57
hsa-miR-6789-3p	MRPL14	0.57
hsa-miR-212-5p	SRPK1	0.57
hsa-miR-4430	MRPL14	0.57
hsa-miR-892b	ANTXR2	0.57
hsa-miR-5189-3p	MRPL14	0.57
hsa-miR-4497	AGTPBP1	0.57
hsa-miR-7973	AGTPBP1	0.57
hsa-miR-2276-5p	ANTXR2	0.57
hsa-miR-4539	AGTPBP1	0.57
hsa-miR-181b-2-3p	MRPL14	0.57
hsa-miR-324-5p	SRPK1	0.57
hsa-miR-3157-5p	AGTPBP1	0.57
hsa-miR-1914-5p	SRPK1	0.57
hsa-miR-216a-3p	ANTXR2	0.57
hsa-miR-4502	MRPL14	0.57
hsa-miR-660-3p	ANTXR2	0.57
hsa-miR-632	MRPL14	0.57
hsa-miR-4524a-5p	SRPK1	0.57
hsa-miR-5579-5p	SRPK1	0.56
hsa-miR-4748	MRPL14	0.56
hsa-miR-5588-3p	AGTPBP1	0.56
hsa-miR-144-5p	ANTXR2	0.56
hsa-miR-1179	MRPL14	0.56
hsa-miR-215-3p	MRPL14	0.56
hsa-miR-6726-5p	AGTPBP1	0.56
hsa-miR-4674	MRPL14	0.56
hsa-miR-548at-5p	ANTXR2	0.56
hsa-miR-8070	ANTXR2	0.56
hsa-miR-6801-3p	AGTPBP1	0.56
hsa-miR-4269	MRPL14	0.56
hsa-miR-181b-3p	AGTPBP1	0.56
hsa-miR-376c-5p	SRPK1	0.56
hsa-miR-138-1-3p	SRPK1	0.55
hsa-miR-518e-5p	SRPK1	0.55
hsa-miR-519a-5p	SRPK1	0.55
hsa-miR-519b-5p	SRPK1	0.55
hsa-miR-519c-5p	SRPK1	0.55
hsa-miR-522-5p	SRPK1	0.55
hsa-miR-523-5p	SRPK1	0.55
hsa-miR-4764-3p	SRPK1	0.55
hsa-miR-6515-5p	MRPL14	0.55
hsa-miR-4533	ANTXR2	0.55
hsa-miR-193b-5p	ANTXR2	0.55
hsa-miR-941	MRPL14	0.55
hsa-miR-6891-5p	MRPL14	0.55
hsa-let-7e-3p	SRPK1	0.55
hsa-miR-6880-3p	MRPL14	0.55
hsa-miR-148a-5p	ANTXR2	0.55
hsa-miR-4634	SRPK1	0.55
hsa-miR-4778-5p	SRPK1	0.55
hsa-miR-595	SRPK1	0.54
hsa-miR-7153-5p	AGTPBP1	0.54
hsa-miR-6849-3p	MRPL14	0.54
hsa-miR-6516-5p	AGTPBP1	0.54
hsa-miR-5095	MRPL14	0.54
hsa-miR-4705	MRPL14	0.54
hsa-miR-563	SRPK1	0.54
hsa-miR-7153-5p	SRPK1	0.54
hsa-miR-6833-3p	AGTPBP1	0.54
hsa-miR-6872-5p	SRPK1	0.54
hsa-miR-3606-3p	SRPK1	0.54
hsa-miR-613	SRPK1	0.54
hsa-miR-4727-5p	ANTXR2	0.54
hsa-miR-4455	MRPL14	0.54
hsa-miR-6893-3p	AGTPBP1	0.54
hsa-miR-670-3p	MRPL14	0.54
hsa-miR-6733-5p	MRPL14	0.54
hsa-miR-4475	AGTPBP1	0.54
hsa-miR-7114-3p	MRPL14	0.53
hsa-miR-6511b-3p	SRPK1	0.53
hsa-miR-6134	MRPL14	0.53
hsa-miR-1292-3p	SRPK1	0.53
hsa-miR-3193	SRPK1	0.53
hsa-miR-4735-3p	MRPL14	0.53
hsa-miR-1323	MRPL14	0.53
hsa-miR-554	AGTPBP1	0.53
hsa-miR-6715b-5p	AGTPBP1	0.53
hsa-miR-548ad-5p	AGTPBP1	0.53
hsa-miR-548ae-5p	AGTPBP1	0.53
hsa-miR-4753-3p	SRPK1	0.53
hsa-miR-369-3p	ANTXR2	0.53
hsa-miR-4520-3p	AGTPBP1	0.53
hsa-miR-6852-3p	MRPL14	0.53
hsa-miR-1268a	MRPL14	0.53
hsa-miR-1203	AGTPBP1	0.53
hsa-miR-4485-5p	AGTPBP1	0.53
hsa-miR-7151-5p	ANTXR2	0.53
hsa-miR-495-3p	AGTPBP1	0.53
hsa-miR-4651	ANTXR2	0.53
hsa-miR-1269b	AGTPBP1	0.53
hsa-miR-3659	AGTPBP1	0.52
hsa-miR-200b-5p	MRPL14	0.52
hsa-miR-676-3p	AGTPBP1	0.52
hsa-miR-143-5p	MRPL14	0.52
hsa-miR-5683	MRPL14	0.52
hsa-miR-3182	MRPL14	0.52
hsa-miR-1304-5p	SRPK1	0.52
hsa-miR-548az-5p	ANTXR2	0.52
hsa-miR-3672	ANTXR2	0.52
hsa-miR-6823-5p	AGTPBP1	0.52
hsa-miR-6751-3p	SRPK1	0.52
hsa-miR-520a-5p	AGTPBP1	0.52
hsa-miR-6895-3p	SRPK1	0.52
hsa-miR-4713-5p	MRPL14	0.52
hsa-miR-942-5p	SRPK1	0.52
hsa-miR-644a	AGTPBP1	0.52
hsa-miR-6510-3p	SRPK1	0.52
hsa-miR-655-3p	ANTXR2	0.52
hsa-miR-6846-3p	MRPL14	0.52
hsa-miR-4280	MRPL14	0.52
hsa-miR-3196	MRPL14	0.52
hsa-miR-3919	AGTPBP1	0.52
hsa-miR-4635	AGTPBP1	0.52
hsa-miR-3660	SRPK1	0.52
hsa-miR-1279	MRPL14	0.52
hsa-miR-7851-3p	AGTPBP1	0.51
hsa-miR-3615	SRPK1	0.51
hsa-miR-564	MRPL14	0.51
hsa-miR-222-3p	MRPL14	0.51
hsa-let-7b-3p	SRPK1	0.51
hsa-miR-544b	AGTPBP1	0.51
hsa-miR-7852-3p	ANTXR2	0.51
hsa-miR-4662b	MRPL14	0.51
hsa-miR-5696	SRPK1	0.51
hsa-miR-6890-5p	AGTPBP1	0.51
hsa-miR-3162-3p	MRPL14	0.51
hsa-miR-539-3p	AGTPBP1	0.51
hsa-miR-6722-5p	AGTPBP1	0.51
hsa-miR-6716-3p	SRPK1	0.51
hsa-miR-4526	AGTPBP1	0.51
hsa-miR-101-5p	ANTXR2	0.51
hsa-miR-6793-5p	MRPL14	0.51
hsa-miR-144-3p	ANTXR2	0.51
hsa-miR-5703	AGTPBP1	0.51
hsa-miR-548j-3p	AGTPBP1	0.51
hsa-miR-7856-5p	AGTPBP1	0.51
hsa-miR-4458	AGTPBP1	0.51
hsa-miR-653-5p	SRPK1	0.50
hsa-miR-4530	SRPK1	0.50
hsa-miR-2054	ANTXR2	0.50
hsa-miR-4691-5p	MRPL14	0.50
hsa-miR-6809-5p	ANTXR2	0.50
hsa-miR-181b-2-3p	SRPK1	0.50
hsa-miR-2392	AGTPBP1	0.50
hsa-miR-541-3p	MRPL14	0.50
hsa-miR-2277-5p	SRPK1	0.50
hsa-miR-4257	MRPL14	0.50
hsa-miR-4438	AGTPBP1	0.50
hsa-miR-2114-5p	SRPK1	0.50
hsa-miR-154-5p	SRPK1	0.50
hsa-miR-345-3p	ANTXR2	0.50
hsa-miR-7159-5p	SRPK1	0.50
hsa-miR-4649-3p	AGTPBP1	0.50
hsa-miR-1277-3p	AGTPBP1	0.50
hsa-miR-937-3p	SRPK1	0.50
hsa-miR-6746-3p	MRPL14	0.50
hsa-miR-4454	SRPK1	0.50
hsa-miR-4783-5p	MRPL14	0.50
hsa-miR-5010-5p	MRPL14	0.50
hsa-miR-5002-3p	AGTPBP1	0.50
hsa-miR-2114-5p	ANTXR2	0.50
hsa-miR-1290	MRPL14	0.50
hsa-miR-4266	AGTPBP1	0.50
hsa-miR-939-5p	SRPK1	0.49
hsa-miR-6807-3p	SRPK1	0.49
hsa-miR-519e-5p	MRPL14	0.49
hsa-miR-924	AGTPBP1	0.49
hsa-miR-1260b	AGTPBP1	0.49
hsa-miR-4435	AGTPBP1	0.49
hsa-miR-1271-5p	MRPL14	0.49
hsa-miR-586	SRPK1	0.49
hsa-miR-3909	ANTXR2	0.49
hsa-miR-4268	AGTPBP1	0.49
hsa-miR-4270	SRPK1	0.48
hsa-miR-22-3p	AGTPBP1	0.48
hsa-miR-4486	MRPL14	0.48
hsa-miR-4436b-5p	AGTPBP1	0.48
hsa-miR-4442	MRPL14	0.48
hsa-miR-6502-3p	AGTPBP1	0.48
hsa-miR-191-3p	ANTXR2	0.48
hsa-miR-550a-3-5p	MRPL14	0.48
hsa-miR-511-3p	AGTPBP1	0.48
hsa-miR-4733-5p	SRPK1	0.48
hsa-miR-6729-5p	SRPK1	0.48
hsa-miR-7162-5p	AGTPBP1	0.48
hsa-miR-34a-3p	SRPK1	0.48
hsa-miR-4769-3p	ANTXR2	0.48
hsa-miR-5587-3p	ANTXR2	0.47
hsa-miR-6846-3p	SRPK1	0.47
hsa-miR-5089-5p	MRPL14	0.47
hsa-miR-6843-3p	MRPL14	0.47
hsa-miR-6893-3p	MRPL14	0.47
hsa-miR-7106-5p	AGTPBP1	0.47
hsa-miR-606	AGTPBP1	0.47
hsa-miR-1208	ANTXR2	0.47
hsa-miR-617	SRPK1	0.47
hsa-miR-585-3p	SRPK1	0.47
hsa-miR-3665	ANTXR2	0.47
hsa-miR-3944-3p	MRPL14	0.47
hsa-miR-8064	MRPL14	0.47
hsa-miR-205-5p	MRPL14	0.47
hsa-miR-4725-3p	MRPL14	0.47
hsa-miR-660-5p	SRPK1	0.47
hsa-miR-126-3p	ANTXR2	0.47
hsa-miR-493-3p	SRPK1	0.47
hsa-miR-1238-3p	MRPL14	0.47
hsa-miR-8086	MRPL14	0.46
hsa-miR-6722-3p	MRPL14	0.46
hsa-miR-3663-3p	MRPL14	0.46
hsa-miR-4713-5p	AGTPBP1	0.46
hsa-miR-484	SRPK1	0.46
hsa-miR-4524a-3p	SRPK1	0.46
hsa-miR-1468-5p	SRPK1	0.46
hsa-miR-3155a	AGTPBP1	0.46
hsa-miR-3622b-3p	ANTXR2	0.46
hsa-miR-4525	MRPL14	0.46
hsa-miR-548ab	ANTXR2	0.46
hsa-miR-6723-5p	AGTPBP1	0.46
hsa-miR-6773-5p	SRPK1	0.46
hsa-miR-6870-3p	SRPK1	0.46
hsa-miR-519d-3p	SRPK1	0.46
hsa-miR-1178-5p	MRPL14	0.46
hsa-miR-556-5p	AGTPBP1	0.46
hsa-miR-6742-3p	AGTPBP1	0.46
hsa-miR-3682-3p	SRPK1	0.46
hsa-miR-6715b-5p	SRPK1	0.46
hsa-miR-7161-3p	MRPL14	0.46
hsa-miR-645	AGTPBP1	0.45
hsa-miR-452-3p	ANTXR2	0.45
hsa-miR-548k	ANTXR2	0.45
hsa-miR-6881-3p	AGTPBP1	0.45
hsa-miR-4743-3p	MRPL14	0.45
hsa-miR-196a-5p	MRPL14	0.45
hsa-miR-3935	SRPK1	0.45
hsa-miR-361-3p	ANTXR2	0.45
hsa-miR-4660	AGTPBP1	0.45
hsa-miR-8062	SRPK1	0.45
hsa-miR-524-3p	ANTXR2	0.45
hsa-miR-379-3p	SRPK1	0.45
hsa-miR-4677-5p	ANTXR2	0.45
hsa-miR-2861	MRPL14	0.45
hsa-miR-4727-3p	AGTPBP1	0.45
hsa-miR-6165	ANTXR2	0.45
hsa-miR-662	AGTPBP1	0.45
hsa-miR-510-5p	AGTPBP1	0.45
hsa-miR-339-3p	MRPL14	0.45
hsa-miR-6757-3p	ANTXR2	0.45
hsa-miR-8054	MRPL14	0.45
hsa-miR-4738-5p	SRPK1	0.45
hsa-miR-6886-5p	ANTXR2	0.45
hsa-miR-122-5p	MRPL14	0.45
hsa-miR-129-5p	AGTPBP1	0.44
hsa-miR-4519	SRPK1	0.44
hsa-miR-1227-5p	MRPL14	0.44
hsa-miR-515-3p	AGTPBP1	0.44
hsa-miR-941	SRPK1	0.44
hsa-miR-1296-5p	MRPL14	0.44
hsa-miR-135b-3p	SRPK1	0.44
hsa-miR-656-5p	AGTPBP1	0.44
hsa-miR-6742-5p	SRPK1	0.44
hsa-miR-1471	MRPL14	0.44
hsa-miR-4709-3p	ANTXR2	0.44
hsa-miR-140-5p	SRPK1	0.44
hsa-miR-6769a-5p	SRPK1	0.44
hsa-miR-1272	SRPK1	0.44
hsa-miR-1203	MRPL14	0.44
hsa-miR-92a-2-5p	SRPK1	0.44
hsa-miR-4485-3p	SRPK1	0.44
hsa-miR-216a-3p	SRPK1	0.44
hsa-miR-4637	MRPL14	0.44
hsa-miR-4431	AGTPBP1	0.44
hsa-miR-1268b	MRPL14	0.44
hsa-miR-6784-3p	MRPL14	0.44
hsa-miR-6789-3p	SRPK1	0.44
hsa-miR-654-3p	ANTXR2	0.44
hsa-miR-1252-3p	SRPK1	0.44
hsa-miR-5684	AGTPBP1	0.44
hsa-miR-7515	ANTXR2	0.44
hsa-miR-6743-5p	MRPL14	0.44
hsa-miR-588	SRPK1	0.44
hsa-miR-8057	AGTPBP1	0.44
hsa-miR-4786-5p	MRPL14	0.43
hsa-miR-1271-5p	SRPK1	0.43
hsa-miR-3927-5p	MRPL14	0.43
hsa-miR-6811-3p	MRPL14	0.43
hsa-miR-5581-3p	MRPL14	0.43
hsa-miR-2277-3p	MRPL14	0.43
hsa-miR-8060	SRPK1	0.43
hsa-miR-1470	MRPL14	0.43
hsa-miR-4495	SRPK1	0.43
hsa-miR-556-5p	MRPL14	0.43
hsa-miR-491-3p	AGTPBP1	0.43
hsa-miR-4755-3p	AGTPBP1	0.43
hsa-miR-6747-5p	ANTXR2	0.43
hsa-miR-4323	AGTPBP1	0.43
hsa-miR-6085	AGTPBP1	0.43
hsa-miR-6872-5p	MRPL14	0.43
hsa-miR-3615	ANTXR2	0.43
hsa-miR-26a-2-3p	MRPL14	0.43
hsa-miR-4274	MRPL14	0.43
hsa-miR-580-3p	ANTXR2	0.43
hsa-miR-6805-5p	SRPK1	0.43
hsa-miR-744-3p	AGTPBP1	0.43
hsa-miR-942-5p	AGTPBP1	0.43
hsa-miR-198	SRPK1	0.43
hsa-miR-3180-3p	MRPL14	0.42
hsa-miR-152-3p	AGTPBP1	0.42
hsa-miR-3678-5p	MRPL14	0.42
hsa-miR-148a-3p	AGTPBP1	0.42
hsa-miR-762	ANTXR2	0.42
hsa-miR-4637	ANTXR2	0.42
hsa-miR-7846-3p	AGTPBP1	0.42
hsa-miR-873-3p	SRPK1	0.42
hsa-miR-212-3p	SRPK1	0.42
hsa-miR-6745	MRPL14	0.42
hsa-miR-219b-3p	MRPL14	0.42
hsa-miR-6758-5p	AGTPBP1	0.42
hsa-miR-1250-5p	MRPL14	0.42
hsa-miR-4528	ANTXR2	0.42
hsa-miR-4307	AGTPBP1	0.42
hsa-miR-6838-3p	SRPK1	0.42
hsa-miR-6165	SRPK1	0.42
hsa-miR-3913-5p	SRPK1	0.42
hsa-miR-3194-5p	ANTXR2	0.42
hsa-miR-5006-3p	ANTXR2	0.42
hsa-miR-1260a	SRPK1	0.42
hsa-miR-6785-3p	SRPK1	0.42
hsa-miR-615-3p	SRPK1	0.42
hsa-miR-548ar-3p	SRPK1	0.42
hsa-miR-194-3p	ANTXR2	0.42
hsa-miR-8072	MRPL14	0.42
hsa-miR-1224-5p	MRPL14	0.41
hsa-miR-212-3p	MRPL14	0.41
hsa-miR-6812-3p	AGTPBP1	0.41
hsa-miR-6802-5p	MRPL14	0.41
hsa-miR-1909-5p	MRPL14	0.41
hsa-miR-3927-3p	SRPK1	0.41
hsa-miR-1244	SRPK1	0.41
hsa-miR-6749-3p	SRPK1	0.41
hsa-miR-6763-5p	AGTPBP1	0.41
hsa-miR-301a-5p	AGTPBP1	0.41
hsa-miR-4506	SRPK1	0.41
hsa-miR-487b-5p	MRPL14	0.41
hsa-miR-4731-3p	SRPK1	0.41
hsa-miR-7106-5p	MRPL14	0.41
hsa-miR-6732-5p	MRPL14	0.41
hsa-miR-7703	ANTXR2	0.41
hsa-miR-6791-5p	SRPK1	0.41
hsa-miR-8061	SRPK1	0.41
hsa-miR-1250-3p	AGTPBP1	0.41
hsa-miR-1273g-3p	SRPK1	0.41
hsa-miR-181a-3p	SRPK1	0.41
hsa-miR-25-5p	AGTPBP1	0.41
hsa-miR-450b-5p	MRPL14	0.41
hsa-miR-6857-5p	MRPL14	0.41
hsa-miR-4516	MRPL14	0.41
hsa-miR-6847-3p	AGTPBP1	0.41
hsa-miR-591	AGTPBP1	0.41
hsa-miR-127-3p	MRPL14	0.41
hsa-miR-2276-5p	SRPK1	0.41
hsa-miR-3182	AGTPBP1	0.40
hsa-miR-3184-5p	ANTXR2	0.40
hsa-miR-502-5p	ANTXR2	0.40
hsa-miR-5689	ANTXR2	0.40
hsa-miR-4267	AGTPBP1	0.40
hsa-miR-549a	SRPK1	0.40
hsa-miR-33a-3p	AGTPBP1	0.40
hsa-miR-6742-3p	MRPL14	0.40
hsa-miR-4716-5p	AGTPBP1	0.40
hsa-miR-4491	SRPK1	0.40
hsa-miR-6827-3p	MRPL14	0.40
hsa-miR-7159-5p	AGTPBP1	0.40
hsa-miR-6883-5p	AGTPBP1	0.40
hsa-miR-128-2-5p	SRPK1	0.40
hsa-miR-5739	AGTPBP1	0.40
hsa-miR-6730-5p	MRPL14	0.40
hsa-miR-3145-5p	AGTPBP1	0.40
hsa-miR-596	ANTXR2	0.40
hsa-miR-1208	SRPK1	0.40
hsa-miR-5588-3p	SRPK1	0.40
hsa-miR-1207-3p	MRPL14	0.40
hsa-miR-4303	MRPL14	0.40
hsa-miR-140-3p	MRPL14	0.40
hsa-miR-4718	AGTPBP1	0.40
hsa-miR-4684-5p	ANTXR2	0.40
hsa-miR-4733-5p	ANTXR2	0.40
hsa-miR-4426	AGTPBP1	0.40
hsa-miR-6132	SRPK1	0.40
hsa-miR-3156-3p	AGTPBP1	0.40
hsa-miR-668-5p	AGTPBP1	0.40
hsa-miR-6858-3p	ANTXR2	0.40
hsa-miR-592	AGTPBP1	0.40
hsa-miR-548av-5p	ANTXR2	0.40
hsa-miR-6892-3p	MRPL14	0.40
hsa-miR-548j-3p	ANTXR2	0.40
hsa-miR-411-3p	SRPK1	0.39
hsa-miR-4672	ANTXR2	0.39
hsa-miR-339-3p	SRPK1	0.39
hsa-miR-3688-3p	AGTPBP1	0.39
hsa-miR-4326	MRPL14	0.39
hsa-miR-4721	ANTXR2	0.39
hsa-miR-6837-5p	ANTXR2	0.39
hsa-miR-6803-3p	MRPL14	0.39
hsa-miR-6800-5p	ANTXR2	0.39
hsa-miR-2909	SRPK1	0.39
hsa-miR-639	SRPK1	0.39
hsa-miR-889-3p	SRPK1	0.39
hsa-miR-6133	AGTPBP1	0.39
hsa-miR-4316	AGTPBP1	0.39
hsa-miR-4721	SRPK1	0.39
hsa-miR-548ab	SRPK1	0.39
hsa-miR-548i	SRPK1	0.39
hsa-miR-4263	SRPK1	0.39
hsa-miR-3652	AGTPBP1	0.39
hsa-miR-124-5p	AGTPBP1	0.39
hsa-miR-4647	AGTPBP1	0.39
hsa-miR-6816-5p	SRPK1	0.39
hsa-miR-4506	AGTPBP1	0.39
hsa-miR-627-5p	MRPL14	0.39
hsa-miR-5006-5p	SRPK1	0.39
hsa-miR-3167	SRPK1	0.39
hsa-miR-4423-5p	AGTPBP1	0.39
hsa-miR-4287	AGTPBP1	0.39
hsa-miR-4720-3p	MRPL14	0.39
hsa-miR-219a-5p	MRPL14	0.39
hsa-miR-378a-5p	SRPK1	0.39
hsa-miR-4712-5p	SRPK1	0.39
hsa-miR-4691-5p	ANTXR2	0.39
hsa-miR-6871-5p	SRPK1	0.39
hsa-miR-1275	AGTPBP1	0.39
hsa-miR-221-3p	SRPK1	0.39
hsa-miR-1298-5p	ANTXR2	0.39
hsa-miR-23b-3p	SRPK1	0.39
hsa-miR-4645-5p	AGTPBP1	0.39
hsa-miR-1321	SRPK1	0.39
hsa-miR-6818-5p	MRPL14	0.39
hsa-miR-759	AGTPBP1	0.39
hsa-miR-4481	AGTPBP1	0.39
hsa-miR-150-5p	MRPL14	0.39
hsa-miR-8064	SRPK1	0.39
hsa-miR-6888-5p	MRPL14	0.39
hsa-miR-656-3p	AGTPBP1	0.38
hsa-miR-548az-3p	ANTXR2	0.38
hsa-miR-5004-5p	ANTXR2	0.38
hsa-miR-1539	SRPK1	0.38
hsa-let-7f-1-3p	SRPK1	0.38
hsa-miR-4724-3p	MRPL14	0.38
hsa-miR-6734-5p	ANTXR2	0.38
hsa-miR-595	MRPL14	0.38
hsa-miR-16-2-3p	SRPK1	0.38
hsa-miR-3618	AGTPBP1	0.38
hsa-miR-4753-5p	SRPK1	0.38
hsa-miR-510-3p	SRPK1	0.38
hsa-miR-548ad-3p	ANTXR2	0.38
hsa-miR-8082	SRPK1	0.38
hsa-miR-6831-3p	ANTXR2	0.38
hsa-miR-501-3p	SRPK1	0.38
hsa-miR-424-5p	ANTXR2	0.38
hsa-miR-4510	AGTPBP1	0.38
hsa-miR-4776-5p	SRPK1	0.38
hsa-miR-4768-5p	SRPK1	0.38
hsa-miR-329-5p	AGTPBP1	0.38
hsa-miR-6860	MRPL14	0.38
hsa-miR-148b-5p	ANTXR2	0.38
hsa-miR-141-5p	MRPL14	0.38
hsa-miR-5591-3p	SRPK1	0.38
hsa-miR-6736-3p	MRPL14	0.38
hsa-miR-378j	MRPL14	0.38
hsa-miR-887-3p	ANTXR2	0.38
hsa-miR-6888-5p	AGTPBP1	0.37
hsa-miR-181b-3p	MRPL14	0.37
hsa-miR-620	MRPL14	0.37
hsa-miR-500b-5p	ANTXR2	0.37
hsa-miR-1287-5p	SRPK1	0.37
hsa-miR-1238-5p	MRPL14	0.37
hsa-miR-4632-3p	MRPL14	0.37
hsa-miR-6777-3p	ANTXR2	0.37
hsa-miR-6074	ANTXR2	0.37
hsa-miR-7975	AGTPBP1	0.37
hsa-miR-381-5p	AGTPBP1	0.37
hsa-miR-24-1-5p	AGTPBP1	0.37
hsa-miR-4515	SRPK1	0.37
hsa-miR-32-5p	ANTXR2	0.37
hsa-miR-6741-3p	MRPL14	0.37
hsa-miR-7852-3p	SRPK1	0.37
hsa-miR-4701-3p	MRPL14	0.37
hsa-miR-6817-3p	SRPK1	0.37
hsa-miR-4689	AGTPBP1	0.37
hsa-miR-4508	ANTXR2	0.37
hsa-miR-513b-5p	AGTPBP1	0.37
hsa-miR-3649	MRPL14	0.37
hsa-miR-621	MRPL14	0.37
hsa-miR-365b-5p	ANTXR2	0.37
hsa-miR-1910-5p	MRPL14	0.37
hsa-miR-579-3p	SRPK1	0.37
hsa-miR-888-5p	ANTXR2	0.37
hsa-miR-520b	SRPK1	0.37
hsa-miR-3654	AGTPBP1	0.37
hsa-miR-6861-3p	MRPL14	0.37
hsa-miR-4703-3p	SRPK1	0.37
hsa-miR-4764-5p	MRPL14	0.37
hsa-miR-8087	ANTXR2	0.37
hsa-miR-3974	ANTXR2	0.37
hsa-miR-296-5p	ANTXR2	0.37
hsa-miR-1204	MRPL14	0.37
hsa-miR-450a-5p	SRPK1	0.37
hsa-miR-4427	MRPL14	0.37
hsa-miR-155-3p	SRPK1	0.37
hsa-miR-141-5p	SRPK1	0.37
hsa-miR-554	MRPL14	0.37
hsa-miR-7848-3p	SRPK1	0.36
hsa-miR-3912-3p	MRPL14	0.36
hsa-miR-371a-5p	ANTXR2	0.36
hsa-miR-2054	SRPK1	0.36
hsa-miR-6818-3p	ANTXR2	0.36
hsa-miR-6890-3p	AGTPBP1	0.36
hsa-miR-1294	SRPK1	0.36
hsa-miR-4776-3p	SRPK1	0.36
hsa-miR-520b	MRPL14	0.36
hsa-miR-520e	MRPL14	0.36
hsa-miR-4520-2-3p	SRPK1	0.36
hsa-miR-550b-2-5p	SRPK1	0.36
hsa-miR-623	ANTXR2	0.36
hsa-miR-649	SRPK1	0.36
hsa-miR-4786-5p	AGTPBP1	0.36
hsa-miR-2114-3p	MRPL14	0.36
hsa-miR-4278	SRPK1	0.36
hsa-miR-23a-5p	MRPL14	0.36
hsa-miR-6726-3p	MRPL14	0.36
hsa-miR-4727-3p	MRPL14	0.36
hsa-miR-6769b-3p	AGTPBP1	0.36
hsa-miR-4446-3p	SRPK1	0.36
hsa-miR-4761-5p	ANTXR2	0.36
hsa-miR-1281	MRPL14	0.36
hsa-miR-4709-3p	AGTPBP1	0.36
hsa-miR-5195-3p	SRPK1	0.36
hsa-miR-4643	SRPK1	0.36
hsa-miR-518a-5p	MRPL14	0.36
hsa-miR-527	MRPL14	0.36
hsa-miR-4469	AGTPBP1	0.36
hsa-miR-3186-3p	ANTXR2	0.36
hsa-miR-6801-3p	ANTXR2	0.36
hsa-miR-1260b	MRPL14	0.36
hsa-miR-492	SRPK1	0.36
hsa-miR-6776-5p	MRPL14	0.36
hsa-miR-195-3p	ANTXR2	0.36
hsa-miR-497-5p	ANTXR2	0.36
hsa-miR-379-5p	ANTXR2	0.36
hsa-miR-4652-5p	SRPK1	0.36
hsa-miR-6501-5p	SRPK1	0.35
hsa-miR-592	SRPK1	0.35
hsa-miR-1233-3p	SRPK1	0.35
hsa-miR-150-5p	AGTPBP1	0.35
hsa-miR-130b-3p	SRPK1	0.35
hsa-miR-518a-3p	SRPK1	0.35
hsa-miR-6718-5p	AGTPBP1	0.35
hsa-miR-4747-5p	SRPK1	0.35
hsa-miR-520a-5p	SRPK1	0.35
hsa-miR-1246	SRPK1	0.35
hsa-miR-3190-5p	ANTXR2	0.35
hsa-miR-6756-3p	SRPK1	0.35
hsa-miR-4482-3p	ANTXR2	0.35
hsa-miR-3942-5p	SRPK1	0.35
hsa-miR-3591-3p	ANTXR2	0.35
hsa-miR-194-3p	SRPK1	0.35
hsa-miR-4283	AGTPBP1	0.35
hsa-miR-4744	SRPK1	0.35
hsa-miR-4716-5p	SRPK1	0.35
hsa-miR-6872-5p	AGTPBP1	0.35
hsa-miR-4309	SRPK1	0.35
hsa-miR-3678-5p	SRPK1	0.35
hsa-miR-3194-3p	AGTPBP1	0.35
hsa-miR-200b-5p	AGTPBP1	0.35
hsa-miR-4649-3p	SRPK1	0.35
hsa-miR-211-5p	SRPK1	0.35
hsa-miR-769-3p	SRPK1	0.34
hsa-miR-4255	AGTPBP1	0.34
hsa-miR-7844-5p	ANTXR2	0.34
hsa-miR-3689b-3p	MRPL14	0.34
hsa-miR-3689c	MRPL14	0.34
hsa-miR-8059	MRPL14	0.34
hsa-miR-4490	MRPL14	0.34
hsa-miR-433-3p	SRPK1	0.34
hsa-miR-5586-3p	AGTPBP1	0.34
hsa-miR-4762-3p	SRPK1	0.34
hsa-miR-4300	AGTPBP1	0.34
hsa-miR-6724-5p	MRPL14	0.34
hsa-miR-3621	MRPL14	0.34
hsa-miR-1260a	MRPL14	0.34
hsa-miR-4798-3p	SRPK1	0.34
hsa-miR-514a-5p	ANTXR2	0.34
hsa-miR-4266	MRPL14	0.34
hsa-miR-6501-5p	MRPL14	0.34
hsa-miR-6852-3p	AGTPBP1	0.34
hsa-miR-4750-3p	ANTXR2	0.34
hsa-miR-4276	MRPL14	0.34
hsa-miR-6833-3p	MRPL14	0.34
hsa-miR-105-5p	ANTXR2	0.34
hsa-miR-4302	AGTPBP1	0.34
hsa-miR-572	SRPK1	0.34
hsa-miR-4678	SRPK1	0.34
hsa-miR-6781-5p	MRPL14	0.34
hsa-miR-208b-5p	ANTXR2	0.34
hsa-miR-4794	MRPL14	0.34
hsa-miR-4653-5p	SRPK1	0.34
hsa-miR-873-3p	AGTPBP1	0.34
hsa-miR-936	SRPK1	0.34
hsa-miR-6895-5p	AGTPBP1	0.34
hsa-miR-5088-5p	MRPL14	0.34
hsa-miR-363-3p	SRPK1	0.33
hsa-miR-6843-3p	SRPK1	0.33
hsa-miR-3675-5p	ANTXR2	0.33
hsa-miR-8485	SRPK1	0.33
hsa-miR-597-5p	SRPK1	0.33
hsa-miR-323b-3p	ANTXR2	0.33
hsa-miR-1301-5p	ANTXR2	0.33
hsa-miR-548y	SRPK1	0.33
hsa-miR-1972	MRPL14	0.33
hsa-miR-4768-3p	AGTPBP1	0.33
hsa-miR-4495	ANTXR2	0.33
hsa-miR-6805-5p	MRPL14	0.33
hsa-miR-500b-3p	SRPK1	0.33
hsa-miR-6511a-3p	MRPL14	0.33
hsa-miR-423-5p	ANTXR2	0.33
hsa-miR-203b-3p	MRPL14	0.33
hsa-miR-6772-3p	SRPK1	0.33
hsa-miR-4264	AGTPBP1	0.33
hsa-miR-1255b-2-3p	SRPK1	0.33
hsa-miR-3158-5p	SRPK1	0.33
hsa-miR-1279	AGTPBP1	0.33
hsa-miR-326	MRPL14	0.33
hsa-miR-885-5p	MRPL14	0.33
hsa-miR-4292	SRPK1	0.33
hsa-miR-7703	MRPL14	0.33
hsa-miR-3713	MRPL14	0.33
hsa-miR-6503-5p	MRPL14	0.33
hsa-miR-581	SRPK1	0.33
hsa-miR-4794	SRPK1	0.33
hsa-miR-521	ANTXR2	0.33
hsa-miR-3621	AGTPBP1	0.33
hsa-miR-6756-3p	MRPL14	0.33
hsa-miR-6888-3p	SRPK1	0.33
hsa-miR-92b-5p	ANTXR2	0.33
hsa-miR-486-5p	MRPL14	0.32
hsa-miR-6733-3p	AGTPBP1	0.32
hsa-miR-7152-5p	SRPK1	0.32
hsa-miR-548av-5p	AGTPBP1	0.32
hsa-miR-582-3p	AGTPBP1	0.32
hsa-miR-513a-5p	SRPK1	0.32
hsa-miR-1286	ANTXR2	0.32
hsa-miR-6800-5p	AGTPBP1	0.32
hsa-miR-1284	SRPK1	0.32
hsa-miR-451b	AGTPBP1	0.32
hsa-miR-8072	AGTPBP1	0.32
hsa-miR-509-5p	ANTXR2	0.32
hsa-miR-4291	MRPL14	0.32
hsa-miR-6825-5p	MRPL14	0.32
hsa-miR-3616-5p	SRPK1	0.32
hsa-miR-934	SRPK1	0.32
hsa-miR-199a-3p	SRPK1	0.32
hsa-miR-199b-3p	SRPK1	0.32
hsa-miR-223-5p	SRPK1	0.32
hsa-miR-3178	MRPL14	0.32
hsa-miR-4794	AGTPBP1	0.32
hsa-miR-6811-5p	ANTXR2	0.32
hsa-miR-28-3p	SRPK1	0.32
hsa-miR-3160-5p	AGTPBP1	0.32
hsa-miR-6504-5p	AGTPBP1	0.32
hsa-miR-383-3p	ANTXR2	0.32
hsa-miR-202-5p	MRPL14	0.32
hsa-miR-6842-5p	ANTXR2	0.32
hsa-miR-611	SRPK1	0.32
hsa-miR-376a-2-5p	SRPK1	0.32
hsa-miR-223-5p	MRPL14	0.32
hsa-miR-4255	SRPK1	0.32
hsa-miR-331-3p	SRPK1	0.32
hsa-miR-151b	MRPL14	0.32
hsa-miR-297	SRPK1	0.32
hsa-miR-1197	SRPK1	0.32
hsa-miR-1539	ANTXR2	0.32
hsa-miR-8485	MRPL14	0.32
hsa-miR-6770-3p	SRPK1	0.32
hsa-miR-4432	AGTPBP1	0.32
hsa-miR-3180	SRPK1	0.32
hsa-miR-3621	SRPK1	0.32
hsa-miR-3921	AGTPBP1	0.32
hsa-miR-484	ANTXR2	0.32
hsa-miR-6722-3p	AGTPBP1	0.32
hsa-miR-659-5p	ANTXR2	0.32
hsa-miR-499a-5p	SRPK1	0.32
hsa-miR-3155b	MRPL14	0.32
hsa-miR-6124	AGTPBP1	0.32
hsa-miR-4646-3p	SRPK1	0.32
hsa-miR-7702	ANTXR2	0.32
hsa-miR-516a-5p	AGTPBP1	0.32
hsa-miR-5590-3p	SRPK1	0.32
hsa-miR-6864-5p	SRPK1	0.32
hsa-miR-4449	ANTXR2	0.32
hsa-miR-155-5p	MRPL14	0.32
hsa-miR-6515-3p	SRPK1	0.32
hsa-miR-4295	AGTPBP1	0.32
hsa-miR-3193	ANTXR2	0.32
hsa-miR-761	SRPK1	0.31
hsa-miR-548ad-3p	SRPK1	0.31
hsa-miR-125b-5p	ANTXR2	0.31
hsa-miR-5587-5p	AGTPBP1	0.31
hsa-miR-4712-3p	SRPK1	0.31
hsa-miR-130a-5p	SRPK1	0.31
hsa-miR-8056	SRPK1	0.31
hsa-miR-6865-3p	SRPK1	0.31
hsa-miR-6741-3p	ANTXR2	0.31
hsa-miR-1277-3p	ANTXR2	0.31
hsa-miR-545-5p	SRPK1	0.31
hsa-miR-6758-3p	ANTXR2	0.31
hsa-miR-4651	SRPK1	0.31
hsa-miR-3622b-3p	SRPK1	0.31
hsa-miR-4762-5p	ANTXR2	0.31
hsa-miR-520e	SRPK1	0.31
hsa-miR-937-3p	MRPL14	0.31
hsa-miR-3690	ANTXR2	0.31
hsa-miR-449b-5p	MRPL14	0.31
hsa-miR-4267	MRPL14	0.31
hsa-miR-320c	SRPK1	0.31
hsa-miR-1286	SRPK1	0.31
hsa-miR-6740-5p	SRPK1	0.31
hsa-miR-4685-3p	ANTXR2	0.31
hsa-miR-758-3p	AGTPBP1	0.31
hsa-miR-320e	SRPK1	0.31
hsa-miR-1298-3p	ANTXR2	0.31
hsa-miR-4798-5p	SRPK1	0.31
hsa-miR-6512-5p	ANTXR2	0.31
hsa-miR-518c-5p	AGTPBP1	0.31
hsa-miR-1469	ANTXR2	0.31
hsa-miR-1-5p	ANTXR2	0.31
hsa-miR-1297	MRPL14	0.31
hsa-miR-8080	ANTXR2	0.31
hsa-miR-6511b-3p	ANTXR2	0.31
hsa-miR-7106-3p	MRPL14	0.31
hsa-miR-6890-5p	SRPK1	0.31
hsa-miR-890	MRPL14	0.30
hsa-miR-874-5p	SRPK1	0.30
hsa-miR-148b-3p	SRPK1	0.30
hsa-miR-4301	ANTXR2	0.30
hsa-miR-27b-5p	MRPL14	0.30
hsa-miR-4676-3p	SRPK1	0.30
hsa-miR-3689f	ANTXR2	0.30
hsa-miR-3607-5p	AGTPBP1	0.30
hsa-miR-152-3p	SRPK1	0.30
hsa-miR-567	ANTXR2	0.30
hsa-miR-6726-3p	SRPK1	0.30
hsa-miR-3689a-5p	SRPK1	0.30
hsa-miR-3689b-5p	SRPK1	0.30
hsa-miR-3689e	SRPK1	0.30
hsa-miR-4704-5p	SRPK1	0.30
hsa-miR-4781-5p	SRPK1	0.30
hsa-miR-3660	ANTXR2	0.30
hsa-miR-200b-5p	SRPK1	0.30
hsa-miR-374b-3p	AGTPBP1	0.30
hsa-miR-4638-3p	MRPL14	0.30
